# Supplementary material for: 2-(4-Bromo-1H-indol-3-yl)acetonitrile
Source: Acta Crystallogr Sect E Struct Rep Online. 2012 Jan 18;68(Pt 2):o451. doi: 10.1107/S1600536811054936 (PMC3275206; doi:10.1107/S1600536811054936)
Supplement: Supplementary file 2 [file e-68-0o451-Isup2.hkl]

# 
# h,k,l, Fc-squared, Fo-squared, sigma(Fo-squared) and status flag 
# 
data_I
_shelx_title ' lyh in P2(1)/c' 
_shelx_refln_list_code          4 
_shelx_F_calc_maximum      197.18 
_exptl_crystal_F_000       464.00 
_reflns_d_resolution_high  0.7702 
 
loop_ 
 _symmetry_equiv_pos_as_xyz 
 'x, y, z' 
 '-x, y+1/2, -z+1/2' 
 '-x, -y, -z' 
 'x, -y-1/2, z-1/2' 
 
_cell_length_a     8.3971 
_cell_length_b    11.2374 
_cell_length_c     9.9785 
_cell_angle_alpha  90.000 
_cell_angle_beta  104.824 
_cell_angle_gamma  90.000 
 
_shelx_F_squared_multiplier     1.000 
 
loop_ 
 _refln_index_h 
 _refln_index_k 
 _refln_index_l 
 _refln_F_squared_calc 
 _refln_F_squared_meas 
 _refln_F_squared_sigma 
 _refln_observed_status 
   2   0   0     5981.25     3186.84    116.18 o 
   3   0   0     1740.37     1544.43    118.69 o 
   4   0   0     4239.98     3587.61    226.51 o 
   5   0   0     3697.94     3511.89    249.90 o 
   6   0   0     1154.38     1317.11    120.36 o 
   7   0   0     1091.06     1169.28    115.54 o 
   8   0   0      245.26      249.81     49.04 o 
   9   0   0      358.73      498.96     94.96 o 
  10   0   0       25.40      -17.81     34.64 o 
   1   1   0      446.02      480.50     11.26 o 
   2   1   0      858.40      839.15     52.09 o 
   3   1   0     2193.98     1890.96     57.82 o 
   4   1   0       22.36       29.98      3.84 o 
   5   1   0       17.28       31.71      5.09 o 
   6   1   0      261.36      277.86     19.34 o 
   7   1   0      401.79      424.36     32.31 o 
   8   1   0        2.06        6.36     10.95 o 
   9   1   0       20.45       11.57     12.40 o 
  10   1   0       14.22       -4.51     17.32 o 
   0   2   0     8237.96     5904.05    138.06 o 
   1   2   0      489.90      613.55     25.55 o 
   2   2   0    15300.38     7263.84    549.51 o 
   3   2   0     4249.27     3551.37    133.09 o 
   4   2   0     4629.76     3909.65    175.83 o 
   5   2   0     1174.50     1078.22     58.55 o 
   6   2   0     1513.36     1340.17    113.59 o 
   7   2   0      244.56      293.75     32.42 o 
   8   2   0        2.25        0.54      6.30 o 
   9   2   0      304.57      445.05     64.11 o 
  10   2   0       25.18       46.00     27.92 o 
   1   3   0     4319.31     4038.45     88.26 o 
   2   3   0     1257.61     1249.64     36.06 o 
   3   3   0     3265.64     3029.61    179.65 o 
   4   3   0        7.03       14.45      7.00 o 
   5   3   0     1267.98     1151.59     81.36 o 
   6   3   0      318.23      265.70     22.27 o 
   7   3   0      414.43      355.93     38.31 o 
   8   3   0      103.23      115.98     14.52 o 
   9   3   0       31.28       48.03     28.79 o 
  10   3   0       46.42      110.85     38.95 o 
   0   4   0     8268.06     6802.05    306.63 o 
   1   4   0      198.96      235.39      5.31 o 
   2   4   0      552.25      556.37     16.92 o 
   3   4   0      386.05      400.21     16.37 o 
   4   4   0     2347.29     2346.85    163.65 o 
   5   4   0      662.71      639.03     35.48 o 
   6   4   0      503.91      478.69     58.46 o 
   7   4   0       58.78       66.16     11.30 o 
   8   4   0        4.47        6.59      8.30 o 
   9   4   0      213.00      310.08     63.17 o 
  10   4   0       27.13       55.05     27.49 o 
   1   5   0     5589.13     5049.05    151.05 o 
   2   5   0      401.05      457.56     20.82 o 
   3   5   0     5035.25     4507.27    210.83 o 
   4   5   0      303.79      261.05     14.36 o 
   5   5   0      404.42      408.51     31.25 o 
   6   5   0      552.20      525.25     41.79 o 
   7   5   0      228.75      201.15     20.65 o 
   8   5   0      118.54      118.79     22.06 o 
   9   5   0       22.29        4.82     17.58 o 
   0   6   0     1698.01     2032.54    100.11 o 
   1   6   0       74.95       83.30     10.65 o 
   2   6   0     1370.94     1294.32     80.91 o 
   3   6   0      215.53      211.25     11.00 o 
   4   6   0       37.69       50.43      6.44 o 
   5   6   0      611.58      583.63     35.65 o 
   6   6   0       25.66       24.33      9.09 o 
   7   6   0      187.65      165.96     22.13 o 
   8   6   0       26.54       15.83      8.56 o 
   9   6   0       13.13       11.10     26.27 o 
   1   7   0     2591.86     2586.74    138.62 o 
   2   7   0      250.13      308.98     21.93 o 
   3   7   0     2067.01     2022.54    129.40 o 
   4   7   0      241.85      241.14     16.35 o 
   5   7   0      649.85      599.26     38.41 o 
   6   7   0      236.52      216.92     29.37 o 
   7   7   0       64.71       74.08     15.75 o 
   8   7   0      163.03      144.08     35.82 o 
   9   7   0       34.41       23.32     20.95 o 
   0   8   0      608.64      644.10     71.59 o 
   1   8   0        2.71       -5.61      5.82 o 
   2   8   0        0.17       11.57      6.12 o 
   3   8   0       76.72       96.40     13.30 o 
   4   8   0        1.38       17.59      7.91 o 
   5   8   0      216.53      235.15     28.83 o 
   6   8   0       37.65       25.04     10.62 o 
   7   8   0        6.12        7.16     10.28 o 
   8   8   0       27.32       29.84     18.69 o 
   1   9   0     1194.09     1306.84    118.28 o 
   2   9   0      228.05      249.59     22.32 o 
   3   9   0     1103.48     1130.18     94.80 o 
   4   9   0       87.13      107.06     16.85 o 
   5   9   0      400.95      401.36     43.75 o 
   6   9   0      145.87      163.80     26.62 o 
   7   9   0       86.49       90.30     25.82 o 
   8   9   0      137.39      140.28     43.08 o 
   0  10   0        3.31       17.80     22.54 o 
   1  10   0       51.17       56.24     14.82 o 
   2  10   0      272.03      334.30     43.22 o 
   3  10   0       91.72      106.50     16.68 o 
   4  10   0       12.59       28.43     10.69 o 
   5  10   0       15.88       30.88     12.06 o 
   6  10   0        6.69       10.58     13.06 o 
   7  10   0        0.34       -1.75     15.16 o 
   1  11   0      703.04      739.63     86.82 o 
   2  11   0       39.67       34.30     14.68 o 
   3  11   0      651.07      628.70     73.79 o 
   4  11   0       29.72       51.05     15.92 o 
   5  11   0        1.70        5.38     14.37 o 
   6  11   0      377.36      386.26     84.89 o 
   0  12   0      330.04      449.83    102.19 o 
   1  12   0        1.14       19.10     14.87 o 
   2  12   0      121.94      126.13     26.77 o 
   3  12   0        0.76       52.73     35.04 o 
   4  12   0       52.45       29.74     15.33 o 
   5  12   0        0.30       -6.68     11.67 o 
   1  13   0       72.16       71.80     37.19 o 
   2  13   0      190.82      159.10     34.35 o 
   3  13   0      173.54      135.27     29.49 o 
   4  13   0        5.28       14.78     12.94 o 
   0  14   0       15.88       15.00     24.72 o 
   1  14   0        4.17        0.00     16.49 o 
   2  14   0       79.68      121.65     31.17 o 
 -10   1   1      162.81      188.91     36.69 o 
  -9   1   1        9.54        0.18     10.28 o 
  -8   1   1      736.21      944.47     95.71 o 
  -7   1   1      418.03      351.59     28.94 o 
  -6   1   1     1316.74     1227.57     79.20 o 
  -5   1   1     3056.04     2587.90    164.10 o 
  -4   1   1     3783.50     3307.03    195.08 o 
  -3   1   1     5548.81     4144.54    141.17 o 
  -2   1   1     1008.82      977.13     26.20 o 
  -1   1   1     4177.58     3239.51     77.34 o 
   1   1   1     7109.17     5153.79    108.76 o 
   2   1   1     1113.47     1111.26     41.87 o 
   3   1   1     2672.11     2436.42     85.98 o 
   4   1   1     1205.53     1109.74     54.04 o 
   5   1   1     1158.16     1065.84     80.33 o 
   6   1   1      442.96      608.81     49.49 o 
   7   1   1       23.83       38.17     11.73 o 
   8   1   1      676.30      826.37     75.06 o 
   9   1   1        0.37       34.13     20.57 o 
  10   1   1      144.43      196.51     67.28 o 
 -10   2   1        4.07       -8.43     13.16 o 
  -9   2   1       14.80       17.61     13.26 o 
  -8   2   1       12.76        0.96      8.08 o 
  -7   2   1        6.41        1.41      4.51 o 
  -6   2   1      196.55      166.92     19.23 o 
  -5   2   1      190.10      176.89     13.03 o 
  -4   2   1      119.10      106.26      6.02 o 
  -3   2   1       92.31       75.64      5.63 o 
  -2   2   1      162.11      190.40      6.70 o 
  -1   2   1     2999.15     2684.26    104.51 o 
   0   2   1       54.99       83.28      3.00 o 
   1   2   1      108.82      131.02      6.53 o 
   2   2   1     1883.49     1921.01     63.26 o 
   3   2   1      362.09      406.28     15.68 o 
   4   2   1      703.73      690.66     37.84 o 
   5   2   1       63.24       73.76      9.33 o 
   6   2   1        4.75       33.72     14.72 o 
   7   2   1      140.92      204.47     19.10 o 
   8   2   1        9.93       19.89     10.16 o 
   9   2   1       17.48       32.54     21.80 o 
  10   2   1       31.07       76.02     43.04 o 
 -10   3   1      141.50      198.32     47.60 o 
  -9   3   1       79.16      105.42     24.01 o 
  -8   3   1      677.33      657.16     55.66 o 
  -7   3   1       23.22       22.54     12.33 o 
  -6   3   1     1442.16     1283.28    102.00 o 
  -5   3   1      695.37      628.74     41.72 o 
  -4   3   1      380.08      357.18     14.94 o 
  -3   3   1     3771.36     3183.24    121.11 o 
  -2   3   1      530.83      549.02     28.45 o 
  -1   3   1    19529.10    11614.19    459.80 o 
   0   3   1     7079.09     5481.56    106.69 o 
   1   3   1     3664.12     3015.50     96.68 o 
   2   3   1      669.01      673.71     37.34 o 
   3   3   1     2348.66     2326.44    180.04 o 
   4   3   1     3581.10     3897.15    445.40 o 
   5   3   1      716.98      711.72     36.63 o 
   6   3   1     1195.67     1066.42     92.74 o 
   7   3   1      234.56      163.73     30.49 o 
   8   3   1      307.49      336.40     56.96 o 
   9   3   1        1.61       -5.64     21.78 o 
  10   3   1       55.09       56.53     34.23 o 
 -10   4   1        1.35       -1.77     13.54 o 
  -9   4   1      147.27      193.80     38.10 o 
  -8   4   1      267.39      231.47     34.49 o 
  -7   4   1      423.87      443.35     44.23 o 
  -6   4   1      321.88      279.07     35.79 o 
  -5   4   1      261.98      234.16     14.54 o 
  -4   4   1      756.07      667.28     31.66 o 
  -3   4   1      100.54       97.98      7.57 o 
  -2   4   1     5463.56     4837.87    190.55 o 
  -1   4   1       87.89       78.82      4.88 o 
   0   4   1     1624.30     1636.79     27.14 o 
   1   4   1      269.49      315.55     12.01 o 
   2   4   1     1327.97     1323.31     49.07 o 
   3   4   1       49.61       63.59      8.87 o 
   4   4   1      302.36      233.78     24.61 o 
   5   4   1      514.77      505.56     30.94 o 
   6   4   1      273.09      223.78     24.46 o 
   7   4   1      274.90      291.06     48.33 o 
   8   4   1       11.57       18.66     11.62 o 
   9   4   1       10.97       -2.94     14.53 o 
 -10   5   1      113.39      145.80     51.78 o 
  -9   5   1        7.33       -0.81     11.48 o 
  -8   5   1      177.26      195.30     26.96 o 
  -7   5   1      357.63      337.63     30.83 o 
  -6   5   1      548.00      514.36     36.84 o 
  -5   5   1      142.08      183.17     18.04 o 
  -4   5   1     1198.73     1276.18     74.95 o 
  -3   5   1     1851.53     1850.25     76.46 o 
  -2   5   1      650.80      686.99     24.25 o 
  -1   5   1     2375.94     2677.72    111.58 o 
   0   5   1       86.57      101.20     10.88 o 
   1   5   1     2827.34     3045.42    159.52 o 
   2   5   1      627.14      683.32     32.21 o 
   3   5   1     1726.90     1659.31     77.34 o 
   4   5   1      133.81      103.57      9.71 o 
   5   5   1      231.01      235.97     28.91 o 
   6   5   1      811.93      785.69     78.28 o 
   7   5   1        0.68       14.46      8.97 o 
   8   5   1      200.31      188.32     30.03 o 
   9   5   1        1.37        9.30     17.31 o 
  -9   6   1       96.74      118.37     30.71 o 
  -8   6   1      155.72      147.99     19.82 o 
  -7   6   1      663.41      526.32     53.65 o 
  -6   6   1      874.22      848.78     53.95 o 
  -5   6   1      937.82      800.87     83.15 o 
  -4   6   1     2490.18     2343.26    122.56 o 
  -3   6   1      266.90      235.13     12.10 o 
  -2   6   1     1764.14     1814.23     65.68 o 
  -1   6   1       37.48       47.86      4.41 o 
   0   6   1     4902.69     4779.45    251.41 o 
   1   6   1      226.95      228.00     12.87 o 
   2   6   1     3293.22     3275.14    203.75 o 
   3   6   1      407.00      461.08     20.80 o 
   4   6   1      806.93      641.34     62.25 o 
   5   6   1      257.47      232.32     19.95 o 
   6   6   1       58.90       81.90     20.47 o 
   7   6   1      281.60      231.99     22.28 o 
   8   6   1      155.27      132.18     23.31 o 
   9   6   1      160.99      168.37     76.78 o 
  -9   7   1       17.07       18.55     20.88 o 
  -8   7   1       38.02       30.00     13.08 o 
  -7   7   1       19.15       19.13      8.57 o 
  -6   7   1      351.30      411.77     45.49 o 
  -5   7   1      253.97      259.38     19.70 o 
  -4   7   1      180.72      200.92     13.81 o 
  -3   7   1       38.38       39.47      5.23 o 
  -2   7   1        5.70        8.11      5.18 o 
  -1   7   1      336.35      409.38     15.92 o 
   0   7   1       30.95       30.71      5.53 o 
   1   7   1        4.05       -4.65      6.85 o 
   2   7   1      523.73      592.29     39.71 o 
   3   7   1      316.65      368.46     30.13 o 
   4   7   1       90.56       92.83     13.10 o 
   5   7   1       43.18       39.13      7.80 o 
   6   7   1        1.70       -3.97      5.95 o 
   7   7   1       25.04       45.84     15.25 o 
   8   7   1       58.29       52.29     19.28 o 
  -8   8   1      162.83      137.25     31.43 o 
  -7   8   1      467.86      457.00     49.33 o 
  -6   8   1       58.74       43.61     19.25 o 
  -5   8   1       68.45       62.16     13.36 o 
  -4   8   1     1326.46     1398.31    117.88 o 
  -3   8   1      707.57      740.76     49.68 o 
  -2   8   1     2802.62     2876.05    176.01 o 
  -1   8   1      170.68      171.95      9.17 o 
   0   8   1     2118.30     2190.34    121.99 o 
   1   8   1       17.61       21.69      6.49 o 
   2   8   1     1349.50     1430.97    101.52 o 
   3   8   1      327.57      315.17     28.75 o 
   4   8   1      617.42      555.58     50.44 o 
   5   8   1      765.74      727.30     66.69 o 
   6   8   1      438.67      471.18     51.60 o 
   7   8   1      233.54      219.40     50.55 o 
   8   8   1        2.29       -2.09     13.36 o 
  -8   9   1       15.12       38.15     23.87 o 
  -7   9   1       52.45       98.40     23.77 o 
  -6   9   1        0.69       11.59     12.06 o 
  -5   9   1      235.76      216.62     26.12 o 
  -4   9   1       23.28       38.12     10.23 o 
  -3   9   1        0.61        9.16      7.14 o 
  -2   9   1      146.35      157.90     15.01 o 
  -1   9   1      185.19      247.00     29.27 o 
   0   9   1       19.30       22.13      9.26 o 
   1   9   1        2.70        3.81      6.27 o 
   2   9   1        0.19       -1.08      6.69 o 
   3   9   1      158.56      177.01     21.43 o 
   4   9   1       22.54       25.11      9.95 o 
   5   9   1        0.79       -8.43      8.43 o 
   6   9   1        3.11        5.72     13.55 o 
   7   9   1      109.91       98.94     25.85 o 
   8   9   1        1.99       18.46     21.90 o 
  -7  10   1      108.26       74.50     20.02 o 
  -6  10   1      141.07      137.52     23.60 o 
  -5  10   1      283.21      293.44     36.08 o 
  -4  10   1      405.20      431.45     44.69 o 
  -3  10   1      185.51      216.17     23.66 o 
  -2  10   1      381.46      366.01     42.89 o 
  -1  10   1       63.67       88.80     18.70 o 
   0  10   1      542.19      554.07     62.30 o 
   1  10   1      106.57      151.63     23.42 o 
   2  10   1      728.89      835.56     71.74 o 
   3  10   1      177.01      186.04     23.45 o 
   4  10   1      261.40      225.37     29.51 o 
   5  10   1      122.60      126.82     33.25 o 
   6  10   1        2.62      -10.44     13.43 o 
   7  10   1      157.51      136.06     32.35 o 
  -7  11   1      137.12      115.01     65.44 o 
  -6  11   1        0.16       14.33     13.83 o 
  -5  11   1      157.84      129.96     28.53 o 
  -4  11   1       34.25       62.68     17.47 o 
  -3  11   1      150.83      191.78     29.99 o 
  -2  11   1        3.70        8.87     22.00 o 
  -1  11   1       25.97       36.40     26.85 o 
   0  11   1       84.72       84.27     19.87 o 
   1  11   1      149.22      184.93     31.26 o 
   2  11   1       11.45       43.90     27.88 o 
   3  11   1       87.24      135.71     27.70 o 
   4  11   1       20.71       46.92     20.19 o 
   5  11   1       53.26       51.92     20.43 o 
   6  11   1        1.85       37.80     28.49 o 
  -6  12   1       25.17       57.10     39.73 o 
  -5  12   1      189.11      190.52     34.33 o 
  -4  12   1        8.75       12.42     12.29 o 
  -3  12   1       12.88       17.84     14.22 o 
  -2  12   1      244.98      209.21     38.57 o 
  -1  12   1        4.18        1.85     12.02 o 
   0  12   1       72.63       89.77     24.61 o 
   1  12   1       66.34       69.14     21.33 o 
   2  12   1      144.28      131.53     30.84 o 
   3  12   1       15.19       37.31     18.26 o 
   4  12   1        1.24        5.63     16.54 o 
   5  12   1       41.63      146.83     78.99 o 
  -4  13   1        7.09       11.43     14.22 o 
  -3  13   1       25.71       16.09     15.15 o 
  -2  13   1        0.22       20.01     18.00 o 
  -1  13   1      117.29      142.35     32.50 o 
   0  13   1        0.04       -6.39     13.75 o 
   1  13   1       78.58      110.40     30.40 o 
   2  13   1        9.53       15.42     15.86 o 
   3  13   1        9.67        9.66     13.90 o 
   4  13   1       56.89       76.29     31.81 o 
  -3  14   1        2.20      -10.05     16.51 o 
  -2  14   1       79.81       74.13     24.94 o 
  -1  14   1       25.91       30.21     17.72 o 
   0  14   1       24.05       15.26     20.21 o 
   1  14   1        0.92       28.56     21.58 o 
   2  14   1        3.52       21.72     17.10 o 
 -10   0   2      136.91      115.14     41.96 o 
  -9   0   2      632.49      739.00    113.79 o 
  -8   0   2       78.02       81.86     23.89 o 
  -7   0   2      480.30      591.90     95.93 o 
  -6   0   2     1588.89     1261.25    157.60 o 
  -5   0   2       20.36       10.84      4.97 o 
  -4   0   2     9924.05     7254.82    510.59 o 
  -3   0   2     2395.78     2397.81    205.75 o 
  -2   0   2    17498.28     8947.03    586.45 o 
  -1   0   2      479.58      610.61     14.34 o 
   0   0   2     4882.96     3886.10    104.22 o 
   1   0   2      327.41      372.40     26.96 o 
   2   0   2    11670.23     7163.27    363.96 o 
   3   0   2     3748.34     2858.28    318.11 o 
   4   0   2     4320.09     4630.77    328.83 o 
   5   0   2     3744.05     3838.46    298.93 o 
   6   0   2     2023.13     1352.78    398.85 o 
   7   0   2      183.08      237.94     56.16 o 
   8   0   2        5.02       18.56     15.97 o 
   9   0   2      299.45      335.16    104.45 o 
 -10   1   2        0.29        3.92     11.65 o 
  -9   1   2        3.92        9.53     14.11 o 
  -8   1   2      258.60      307.68     38.34 o 
  -7   1   2        7.87       32.43     11.81 o 
  -6   1   2        6.59        7.37      3.73 o 
  -5   1   2      125.33      117.17      7.89 o 
  -4   1   2        3.01       10.22      1.96 o 
  -3   1   2     2069.00     1970.55     63.54 o 
  -2   1   2        6.33       18.04      1.89 o 
  -1   1   2     2885.63     3041.85    160.69 o 
   0   1   2      630.43      758.94     34.96 o 
   1   1   2     2247.44     2343.15     76.71 o 
   2   1   2     2497.84     2609.84    130.52 o 
   3   1   2      316.07      384.08     13.30 o 
   4   1   2       85.83       87.53     10.01 o 
   5   1   2      361.67      418.07     27.53 o 
   6   1   2       65.46       61.89     10.41 o 
   7   1   2       12.79       41.25     12.05 o 
   8   1   2        7.92       10.95     10.57 o 
   9   1   2       10.95       20.94     16.17 o 
 -10   2   2        0.20       12.94     13.18 o 
  -9   2   2      373.30      448.83     55.21 o 
  -8   2   2      207.38      216.67     26.77 o 
  -7   2   2      836.79      836.77     52.94 o 
  -6   2   2     1012.49      902.73     57.21 o 
  -5   2   2      881.34      808.59     59.72 o 
  -4   2   2     7069.10     5587.05    252.68 o 
  -3   2   2      659.73      665.25     22.06 o 
  -2   2   2     1162.23     1331.56     94.79 o 
  -1   2   2     3929.04     3708.41    110.78 o 
   0   2   2    38881.55    16070.29    747.72 o 
   1   2   2     1562.43     1723.96     63.15 o 
   2   2   2     5892.11     4969.93    270.53 o 
   3   2   2      825.34      829.04     41.29 o 
   4   2   2      686.26      704.23     31.89 o 
   5   2   2     2247.48     2254.53    118.79 o 
   6   2   2      743.57      806.57     49.30 o 
   7   2   2      552.77      685.55     55.14 o 
   8   2   2       10.98       10.35     10.60 o 
   9   2   2      219.15      273.81     61.71 o 
 -10   3   2       72.63      103.06     25.86 o 
  -9   3   2       99.88      132.35     28.29 o 
  -8   3   2       23.83       30.23     16.34 o 
  -7   3   2      386.08      370.35     33.25 o 
  -6   3   2      602.99      494.40     63.30 o 
  -5   3   2      647.35      589.42     26.51 o 
  -4   3   2       66.49       55.57      6.18 o 
  -3   3   2     2053.45     1981.34     67.90 o 
  -2   3   2      829.36      981.25     29.70 o 
  -1   3   2    16082.58     9577.43    370.45 o 
   0   3   2       49.86       57.73      4.92 o 
   1   3   2      793.99      758.89     19.86 o 
   2   3   2      563.59      724.27     28.54 o 
   3   3   2     4294.88     3782.92    192.95 o 
   4   3   2      499.96      515.07     44.39 o 
   5   3   2       13.78       19.73      8.26 o 
   6   3   2      461.11      568.38     66.20 o 
   7   3   2      250.80      263.77     30.12 o 
   8   3   2       77.34       95.43     20.55 o 
   9   3   2       49.34       63.42     26.75 o 
 -10   4   2        3.30       -0.40     12.82 o 
  -9   4   2      235.67      281.36     45.52 o 
  -8   4   2       73.99      112.16     20.37 o 
  -7   4   2      200.45      232.28     43.60 o 
  -6   4   2      694.11      593.74     56.08 o 
  -5   4   2     1256.09     1149.60    101.00 o 
  -4   4   2      917.12      944.53     40.74 o 
  -3   4   2      810.88      872.07     35.45 o 
  -2   4   2     3959.43     3551.37    145.29 o 
  -1   4   2     1748.31     2003.63     67.00 o 
   0   4   2     3047.42     2913.93    122.92 o 
   1   4   2      640.64      718.97     20.73 o 
   2   4   2     2796.62     3204.61    168.64 o 
   3   4   2     1255.14     1226.27     52.90 o 
   4   4   2      310.50      292.45     34.29 o 
   5   4   2      749.40      776.77     67.11 o 
   6   4   2        1.66       -1.78      5.90 o 
   7   4   2      288.92      276.80     35.47 o 
   8   4   2        0.45        8.58     10.90 o 
   9   4   2       38.65       19.90     22.86 o 
 -10   5   2       55.02       46.44     21.36 o 
  -9   5   2       18.31       12.61     11.08 o 
  -8   5   2       70.53       64.85     18.21 o 
  -7   5   2      607.29      572.56     42.47 o 
  -6   5   2       39.45       44.17      7.26 o 
  -5   5   2     1351.38     1291.33     75.95 o 
  -4   5   2       73.86       92.44     11.21 o 
  -3   5   2     3021.67     3016.58    159.45 o 
  -2   5   2       72.60       75.08      5.57 o 
  -1   5   2      740.80      726.36     19.91 o 
   0   5   2      164.19      180.02     10.50 o 
   1   5   2     2999.48     2734.60     92.01 o 
   2   5   2     2120.93     2180.37    112.70 o 
   3   5   2     2352.45     2448.48    115.54 o 
   4   5   2      123.10      118.70     10.82 o 
   5   5   2      994.67      997.16    103.42 o 
   6   5   2      292.77      289.65     29.02 o 
   7   5   2       35.45       44.42     12.95 o 
   8   5   2      225.57      209.44     33.18 o 
   9   5   2       16.08       59.40     50.24 o 
  -9   6   2      195.60      181.85     28.87 o 
  -8   6   2       59.01       61.81     20.26 o 
  -7   6   2       17.08       21.14     10.22 o 
  -6   6   2       18.06       11.58      6.21 o 
  -5   6   2      203.40      216.10     16.55 o 
  -4   6   2      456.24      495.33     25.28 o 
  -3   6   2      253.32      265.56     13.68 o 
  -2   6   2       61.12       60.10      5.15 o 
  -1   6   2       21.11       23.33      6.95 o 
   0   6   2      982.97     1078.95     62.81 o 
   1   6   2       71.49       99.28     18.64 o 
   2   6   2       86.69       82.33     12.97 o 
   3   6   2      358.58      362.74     21.87 o 
   4   6   2      195.39      204.21     21.45 o 
   5   6   2      216.24      201.95     17.30 o 
   6   6   2       22.57       30.77     11.92 o 
   7   6   2       36.99       24.94     12.28 o 
   8   6   2        6.15      -10.86     12.76 o 
   9   6   2       10.19       35.71     42.09 o 
  -9   7   2       34.34       19.56     19.36 o 
  -8   7   2      112.92      114.09     19.14 o 
  -7   7   2      240.77      197.68     22.01 o 
  -6   7   2      406.88      411.70     41.33 o 
  -5   7   2      585.12      615.19     38.98 o 
  -4   7   2        4.54        4.39      4.89 o 
  -3   7   2     2303.00     2220.40    103.77 o 
  -2   7   2       83.25       87.74      7.33 o 
  -1   7   2     2264.45     2046.86     81.56 o 
   0   7   2      499.39      570.37     32.61 o 
   1   7   2     1639.39     1736.97    101.62 o 
   2   7   2      470.29      614.33     46.20 o 
   3   7   2     1301.69     1351.75    124.44 o 
   4   7   2      587.25      612.27     48.73 o 
   5   7   2      208.15      202.07     20.38 o 
   6   7   2      279.01      256.09     49.66 o 
   7   7   2       65.06       44.66     16.77 o 
   8   7   2      142.74      130.93     45.24 o 
  -9   8   2       22.77       51.41     55.59 o 
  -8   8   2       24.18       30.61     17.68 o 
  -7   8   2      131.46      131.43     21.76 o 
  -6   8   2       14.73        9.61      7.16 o 
  -5   8   2       22.92       33.25      7.59 o 
  -4   8   2        0.03       14.65      9.61 o 
  -3   8   2      188.17      180.01     12.84 o 
  -2   8   2        0.47        1.79      4.50 o 
  -1   8   2        7.75       10.10      7.97 o 
   0   8   2      160.31      205.06     17.31 o 
   1   8   2       39.78       50.12      9.47 o 
   2   8   2       13.10        9.14      6.98 o 
   3   8   2        5.74       10.50     12.82 o 
   4   8   2       40.12       31.67     13.54 o 
   5   8   2       98.64       89.16     18.36 o 
   6   8   2       25.12       36.67     16.72 o 
   7   8   2        5.32      -13.60     13.73 o 
   8   8   2       10.77       -7.41     14.30 o 
  -8   9   2      177.11      193.84     43.22 o 
  -7   9   2      130.08      127.97     23.64 o 
  -6   9   2      540.06      559.77     59.78 o 
  -5   9   2       36.13       47.48     13.18 o 
  -4   9   2       31.05       24.94      8.72 o 
  -3   9   2     1662.94     1764.56    121.34 o 
  -2   9   2       14.27       68.05     19.82 o 
  -1   9   2     2020.15     2052.85    126.55 o 
   0   9   2       32.57       45.91      9.48 o 
   1   9   2     1294.77     1352.03    101.43 o 
   2   9   2      298.68      332.91     33.17 o 
   3   9   2      419.48      514.04     55.05 o 
   4   9   2      313.71      350.33     54.92 o 
   5   9   2       35.70       22.42     15.60 o 
   6   9   2      404.52      314.33     63.50 o 
   7   9   2       24.44       35.05     18.06 o 
  -7  10   2       14.55        4.79     11.26 o 
  -6  10   2      133.75      169.63     29.35 o 
  -5  10   2       36.29       46.41     20.02 o 
  -4  10   2        1.87       14.86      8.11 o 
  -3  10   2      122.65      107.62     19.34 o 
  -2  10   2       40.55       67.16     15.89 o 
  -1  10   2        0.24        6.16     10.20 o 
   0  10   2       19.63       53.36     15.34 o 
   1  10   2        7.49       -9.10      9.10 o 
   2  10   2        0.96        5.05      8.54 o 
   3  10   2       31.91       47.54     13.55 o 
   4  10   2       93.95      158.47     36.28 o 
   5  10   2       23.36       22.54     19.68 o 
   6  10   2       36.82       45.32     20.17 o 
   7  10   2       10.73        6.85     15.33 o 
  -7  11   2       20.81       33.15     24.26 o 
  -6  11   2       82.89       91.23     25.53 o 
  -5  11   2      202.15      248.25     44.34 o 
  -4  11   2       22.23       22.17     13.01 o 
  -3  11   2      440.94      402.06     50.03 o 
  -2  11   2      128.08      105.98     22.27 o 
  -1  11   2      484.96      449.83     59.30 o 
   0  11   2        0.22       20.64     14.05 o 
   1  11   2      168.33      185.35     33.76 o 
   2  11   2      429.83      536.62     86.84 o 
   3  11   2      432.33      433.35     54.92 o 
   4  11   2       76.47       87.79     26.64 o 
   5  11   2       94.89       94.22     32.20 o 
   6  11   2       35.87       30.35     22.20 o 
  -6  12   2       60.32       24.35     19.64 o 
  -5  12   2        0.99       16.25     14.69 o 
  -4  12   2       74.96      101.15     24.41 o 
  -3  12   2       56.89       57.39     16.98 o 
  -2  12   2      326.29      363.49     52.83 o 
  -1  12   2        0.87       10.51     15.47 o 
   0  12   2       36.07       48.55     19.15 o 
   1  12   2        2.31       13.75     16.18 o 
   2  12   2       54.67      102.97     34.34 o 
   3  12   2       23.81       79.24     34.68 o 
   4  12   2      113.98      177.14     51.89 o 
   5  12   2       25.34       12.31     20.72 o 
  -4  13   2       74.81       63.43     19.88 o 
  -3  13   2       31.65       47.88     18.11 o 
  -2  13   2        5.79        8.63     13.23 o 
  -1  13   2      119.58      149.93     32.12 o 
   0  13   2        3.31       12.84     14.22 o 
   1  13   2       12.65       -6.43     14.72 o 
   2  13   2       88.22       97.36     30.61 o 
   3  13   2      244.64      230.70     62.40 o 
   4  13   2        1.64       24.93     25.28 o 
  -2  14   2       26.24       35.57     18.83 o 
  -1  14   2       48.88       45.10     20.71 o 
   0  14   2      270.98      272.61     60.41 o 
   1  14   2        8.28       25.01     35.20 o 
   2  14   2       81.69      119.54     53.31 o 
 -10   1   3      165.24      163.54     31.70 o 
  -9   1   3       83.70       81.07     20.44 o 
  -8   1   3      414.53      519.20     53.96 o 
  -7   1   3      652.26      619.84     73.37 o 
  -6   1   3     1300.74     1433.16    102.27 o 
  -5   1   3     2650.94     2540.30    164.53 o 
  -4   1   3     1268.28     1304.07     65.29 o 
  -3   1   3     6041.27     4869.39    138.18 o 
  -2   1   3       84.12       89.56      3.16 o 
  -1   1   3    14181.62    11299.27    622.95 o 
   0   1   3       18.67       33.30      4.59 o 
   1   1   3     8859.78     6519.70    320.14 o 
   2   1   3      519.88      446.35     18.69 o 
   3   1   3     1167.63     1159.94     62.73 o 
   4   1   3     2402.08     2516.93    112.42 o 
   5   1   3      397.17      432.77     33.31 o 
   6   1   3      531.09      633.24     41.16 o 
   7   1   3        0.69        6.92     12.20 o 
   8   1   3      146.81      213.38     43.03 o 
   9   1   3       26.28       37.51     21.45 o 
 -10   2   3        1.58       -2.33     10.88 o 
  -9   2   3       14.72       17.80     11.47 o 
  -8   2   3      181.05      134.24     22.95 o 
  -7   2   3       50.44       41.87     10.48 o 
  -6   2   3      816.34      812.06     57.59 o 
  -5   2   3      182.00      175.40      9.00 o 
  -4   2   3       75.88       68.70      9.26 o 
  -3   2   3       40.82       44.14      5.36 o 
  -2   2   3      241.20      225.96     18.58 o 
  -1   2   3     1547.20     1787.83     56.50 o 
   0   2   3      248.32      258.49     17.10 o 
   1   2   3      135.75      142.22     10.22 o 
   2   2   3      244.56      261.81     13.66 o 
   3   2   3       71.63      102.27      8.94 o 
   4   2   3       53.17       63.78     10.24 o 
   5   2   3       29.74       25.95      5.57 o 
   6   2   3       16.12        0.25     10.17 o 
   7   2   3      139.39      225.97     34.96 o 
   8   2   3        5.83       20.15     14.81 o 
   9   2   3        6.39       19.71     16.39 o 
 -10   3   3      252.81      307.92     46.35 o 
  -9   3   3       19.40       20.93     12.54 o 
  -8   3   3      482.53      523.26     56.81 o 
  -7   3   3     1037.56      977.72     85.57 o 
  -6   3   3      477.61      425.95     49.47 o 
  -5   3   3     3146.31     3013.48    143.28 o 
  -4   3   3     1565.78     1585.05     95.35 o 
  -3   3   3     4149.45     3677.19    143.91 o 
  -2   3   3       69.52       59.85      5.23 o 
  -1   3   3     7162.42     6355.20    320.20 o 
   0   3   3      522.60      641.83     18.35 o 
   1   3   3     3458.82     3325.08    112.69 o 
   2   3   3      839.82      958.32     47.22 o 
   3   3   3     1467.53     1752.46    122.13 o 
   4   3   3      558.43      523.31     27.13 o 
   5   3   3      645.69      695.66     56.71 o 
   6   3   3      136.13      178.72     22.82 o 
   7   3   3        4.35       24.88     14.46 o 
   8   3   3      175.81      179.54     36.48 o 
   9   3   3        4.26       26.60     29.42 o 
 -10   4   3       65.66       77.48     22.68 o 
  -9   4   3       97.62      221.87     36.12 o 
  -8   4   3       72.43       68.71     15.96 o 
  -7   4   3       83.05      104.04     18.95 o 
  -6   4   3      622.90      624.86     41.29 o 
  -5   4   3      276.73      278.58     15.67 o 
  -4   4   3     3242.95     3012.47    136.96 o 
  -3   4   3       51.84       51.38      5.23 o 
  -2   4   3     1934.36     1943.18     85.48 o 
  -1   4   3       82.22       97.41      5.53 o 
   0   4   3     2278.89     2208.25     72.25 o 
   1   4   3      189.57      188.33      8.06 o 
   2   4   3     1094.78     1168.73     63.73 o 
   3   4   3      945.26     1017.93    109.02 o 
   4   4   3      863.47      955.96     74.12 o 
   5   4   3      100.63       95.16     19.24 o 
   6   4   3        1.81        6.26      7.46 o 
   7   4   3       99.89       92.32     17.78 o 
   8   4   3       27.65        8.56     11.03 o 
   9   4   3       20.81       -3.59     30.84 o 
 -10   5   3       86.58      114.94     25.81 o 
  -9   5   3       59.36       58.19     15.24 o 
  -8   5   3      433.50      457.34     51.45 o 
  -7   5   3        3.33        9.57      9.30 o 
  -6   5   3      560.12      526.16     31.38 o 
  -5   5   3     1476.28     1576.50     81.92 o 
  -4   5   3      636.99      690.44     36.80 o 
  -3   5   3     1078.16     1205.07     50.93 o 
  -2   5   3      419.82      549.06     20.97 o 
  -1   5   3     7232.81     6730.08    309.66 o 
   0   5   3      986.40     1136.00     67.36 o 
   1   5   3      935.97     1018.53     56.42 o 
   2   5   3      345.81      385.24     17.42 o 
   3   5   3      268.38      287.56     24.45 o 
   4   5   3     1080.13     1345.63    119.34 o 
   5   5   3      237.16      271.67     43.60 o 
   6   5   3       42.60       46.41     15.73 o 
   7   5   3        0.03        2.11      7.79 o 
   8   5   3       90.01       98.70     27.94 o 
  -9   6   3      154.83      154.66     24.66 o 
  -8   6   3      455.75      386.66     44.72 o 
  -7   6   3      646.31      627.40     51.57 o 
  -6   6   3      356.92      360.80     25.87 o 
  -5   6   3        5.62        0.21      6.44 o 
  -4   6   3     1640.83     1719.45     88.55 o 
  -3   6   3       73.37       78.00      6.08 o 
  -2   6   3     9291.73     7600.99    478.61 o 
  -1   6   3      495.23      557.04     21.11 o 
   0   6   3     2208.98     2135.92    117.10 o 
   1   6   3      326.62      351.42     27.00 o 
   2   6   3     1962.77     1974.79     92.67 o 
   3   6   3      291.39      333.08     20.90 o 
   4   6   3      268.54      363.28     25.09 o 
   5   6   3      883.86      875.85     74.74 o 
   6   6   3      409.37      326.92     56.70 o 
   7   6   3      151.37      173.08     39.26 o 
   8   6   3        0.17       57.27     21.07 o 
  -9   7   3       80.81       65.88     23.75 o 
  -8   7   3       27.90       18.57     13.71 o 
  -7   7   3       19.62       17.20      9.02 o 
  -6   7   3      110.57      115.74     15.30 o 
  -5   7   3        0.28        4.87      6.60 o 
  -4   7   3      538.74      574.47     41.01 o 
  -3   7   3      117.82      139.41     12.14 o 
  -2   7   3      244.83      272.58     19.30 o 
  -1   7   3      432.44      420.88     17.81 o 
   0   7   3       35.04       46.43      8.20 o 
   1   7   3      237.45      246.78     24.95 o 
   2   7   3       95.02      100.90     16.14 o 
   3   7   3       76.59       75.77     11.48 o 
   4   7   3       81.58       95.95     17.57 o 
   5   7   3        3.54       41.90     29.54 o 
   6   7   3       90.08      103.02     22.85 o 
   7   7   3       55.53       33.46     17.49 o 
   8   7   3       32.49       67.44     23.88 o 
  -9   8   3       27.36       32.84     23.04 o 
  -8   8   3      322.65      292.63     45.90 o 
  -7   8   3      272.58      342.57     48.82 o 
  -6   8   3      815.60      844.31     77.96 o 
  -5   8   3      458.37      483.35     34.85 o 
  -4   8   3     2225.33     2216.88    124.62 o 
  -3   8   3       66.79       71.09      7.20 o 
  -2   8   3      911.93      844.96     35.08 o 
  -1   8   3       34.83       45.35      8.48 o 
   0   8   3     1526.99     1532.51    102.82 o 
   1   8   3      626.97      818.58     79.19 o 
   2   8   3     2120.19     2208.09    212.03 o 
   3   8   3       53.57       61.59     12.21 o 
   4   8   3      286.36      302.17     44.41 o 
   5   8   3       99.18       90.20     28.02 o 
   6   8   3        0.98       -3.99     11.63 o 
   7   8   3      116.53      138.74     36.74 o 
  -8   9   3        0.47      -13.64     13.64 o 
  -7   9   3       71.97       83.28     21.03 o 
  -6   9   3      127.09      137.69     22.18 o 
  -5   9   3       66.43       80.63     14.98 o 
  -4   9   3       17.25       39.30     11.92 o 
  -3   9   3      102.11      103.31     10.75 o 
  -2   9   3        0.76       -4.69      6.37 o 
  -1   9   3       22.13       48.68      9.23 o 
   0   9   3       48.64       57.60     11.88 o 
   1   9   3       30.40       46.04     12.08 o 
   2   9   3        0.79        0.26      8.65 o 
   3   9   3       37.41       70.82     14.74 o 
   4   9   3        9.70       -8.55     13.60 o 
   5   9   3       54.20       28.71     15.56 o 
   6   9   3        5.13        4.02     13.00 o 
   7   9   3       38.74       13.65     16.00 o 
  -7  10   3      250.16      238.36     47.35 o 
  -6  10   3      199.19      207.60     32.07 o 
  -5  10   3      115.56      116.65     20.29 o 
  -4  10   3      307.61      322.02     41.40 o 
  -3  10   3       54.35       61.21     14.35 o 
  -2  10   3     1101.50     1044.88    102.79 o 
  -1  10   3        1.34       -8.04     10.26 o 
   0  10   3      355.88      374.35     36.77 o 
   1  10   3      168.17      183.39     23.76 o 
   2  10   3      488.71      573.47     58.51 o 
   3  10   3       30.95       49.81     12.79 o 
   4  10   3       25.50       32.10     16.72 o 
   5  10   3       86.17      100.24     33.92 o 
   6  10   3       10.78       19.32     15.86 o 
  -7  11   3       26.75       -6.95     18.58 o 
  -6  11   3        8.80        7.69     16.68 o 
  -5  11   3      268.11      286.39     46.01 o 
  -4  11   3       13.80       40.21     22.13 o 
  -3  11   3       19.20       64.85     19.90 o 
  -2  11   3       38.47       46.50     24.76 o 
  -1  11   3      164.01      228.53     36.37 o 
   0  11   3        1.20      -12.06     12.06 o 
   1  11   3      168.18      221.87     42.84 o 
   2  11   3        4.64        5.18     13.46 o 
   3  11   3       88.32       96.11     28.93 o 
   4  11   3        8.97      -16.89     16.89 o 
   5  11   3       11.68       25.83     20.83 o 
  -6  12   3        0.75       13.53     18.75 o 
  -5  12   3       34.21       15.44     14.04 o 
  -4  12   3      158.98      145.37     30.99 o 
  -3  12   3       23.72       31.83     14.68 o 
  -2  12   3      238.32      211.13     35.76 o 
  -1  12   3       66.38      116.07     27.31 o 
   0  12   3      179.66      178.27     34.83 o 
   1  12   3        1.35       -3.87     11.88 o 
   2  12   3        9.06       22.27     21.10 o 
   3  12   3      142.12      129.68     40.00 o 
   4  12   3       41.39       36.05     24.86 o 
  -4  13   3        0.08        9.08     13.21 o 
  -3  13   3       92.96      126.85     29.12 o 
  -2  13   3        0.36        2.71     11.88 o 
  -1  13   3       14.61       21.11     15.25 o 
   0  13   3       52.44       40.78     19.55 o 
   1  13   3       96.09      126.02     33.16 o 
   2  13   3        0.36        9.44     19.43 o 
   3  13   3       17.69       -4.15     25.84 o 
  -2  14   3       18.59        7.16     14.16 o 
  -1  14   3        1.23       12.54     17.25 o 
   0  14   3        8.48        0.73     17.14 o 
   1  14   3        8.32        4.75     31.94 o 
 -10   0   4       17.03        1.00     15.77 o 
  -9   0   4      446.36      524.47     92.86 o 
  -8   0   4      453.99      466.09     78.46 o 
  -7   0   4     1634.96     1715.10    190.83 o 
  -6   0   4     1797.41     1746.29    171.66 o 
  -5   0   4      414.13      414.06     40.94 o 
  -4   0   4     6506.67     5367.46    468.57 o 
  -3   0   4       99.83      100.16     10.76 o 
  -2   0   4     7047.27     7156.21    468.45 o 
  -1   0   4     1224.12     1526.13     71.33 o 
   0   0   4     9998.79     7694.91    471.84 o 
   1   0   4     4389.94     4020.09    217.66 o 
   2   0   4     5509.49     5234.71    308.49 o 
   3   0   4     1454.82     1006.24    164.15 o 
   4   0   4        8.93        5.93     11.15 o 
   5   0   4     1369.09     1564.20    116.76 o 
   6   0   4      343.24      482.18     95.85 o 
   7   0   4      452.68      524.11    114.76 o 
   8   0   4        1.98       -2.16     16.65 o 
   9   0   4       99.36      157.03     66.73 o 
 -10   1   4       52.98       81.24     22.72 o 
  -9   1   4       63.70       55.65     16.17 o 
  -8   1   4       39.29       59.69     15.53 o 
  -7   1   4        5.63        3.13     10.17 o 
  -6   1   4        7.81       12.19      7.38 o 
  -5   1   4      670.84      717.28     47.02 o 
  -4   1   4      204.43      228.98     16.20 o 
  -3   1   4       32.16       39.30      3.62 o 
  -2   1   4        6.08       29.26      3.73 o 
  -1   1   4     1228.33     1330.21     46.12 o 
   0   1   4      131.33      161.98      6.34 o 
   1   1   4       68.14       82.24      3.54 o 
   2   1   4        0.60        2.72      7.82 o 
   3   1   4     1482.02     1341.28     89.48 o 
   4   1   4      157.59      164.19     13.49 o 
   5   1   4       63.29       64.61      9.95 o 
   6   1   4        8.03        6.68      7.27 o 
   7   1   4        0.04       -9.56     12.07 o 
   8   1   4       19.16       21.11     17.20 o 
   9   1   4        0.45       -7.47     17.73 o 
 -10   2   4       98.80      104.35     25.85 o 
  -9   2   4      600.87      641.10     73.43 o 
  -8   2   4       91.16      110.47     19.72 o 
  -7   2   4      299.21      356.75     40.47 o 
  -6   2   4      878.80      895.73     66.67 o 
  -5   2   4      413.09      411.73     28.54 o 
  -4   2   4     4487.83     4026.88    156.35 o 
  -3   2   4      346.31      349.96     14.04 o 
  -2   2   4     6342.69     5394.73    245.14 o 
  -1   2   4      129.31      159.12      7.03 o 
   0   2   4     2312.39     2329.36    107.52 o 
   1   2   4     1968.16     1952.04     94.16 o 
   2   2   4     1825.59     1915.48    101.89 o 
   3   2   4     1388.07     1379.75    105.50 o 
   4   2   4      928.17      998.04     68.09 o 
   5   2   4     1668.63     1539.57    143.15 o 
   6   2   4       32.75       58.27     18.19 o 
   7   2   4      230.50      297.66     58.40 o 
   8   2   4        0.50       -3.94     14.40 o 
   9   2   4       89.28      157.21     54.96 o 
 -10   3   4       19.96       30.68     15.19 o 
  -9   3   4       62.34       46.68     15.29 o 
  -8   3   4      293.36      264.00     33.88 o 
  -7   3   4      282.19      266.67     29.12 o 
  -6   3   4       39.33       63.75     11.05 o 
  -5   3   4      971.64      897.11     35.92 o 
  -4   3   4        0.17       16.58      4.24 o 
  -3   3   4     2863.05     2772.25    112.29 o 
  -2   3   4       22.32       23.75      5.13 o 
  -1   3   4      536.86      664.49     41.71 o 
   0   3   4       26.10       39.44      4.97 o 
   1   3   4     1764.82     1616.35     77.43 o 
   2   3   4     1468.48     1506.62     85.16 o 
   3   3   4      174.37      198.33     18.28 o 
   4   3   4      545.98      528.02     42.43 o 
   5   3   4      726.33      726.84     63.36 o 
   6   3   4       65.78       92.61     19.31 o 
   7   3   4        2.13       -8.65      8.65 o 
   8   3   4      128.74      190.51     41.72 o 
 -10   4   4        0.37       -7.79     13.76 o 
  -9   4   4      141.23      120.77     25.80 o 
  -8   4   4       57.97       59.43     16.04 o 
  -7   4   4      358.53      382.63     40.60 o 
  -6   4   4      369.18      364.66     40.80 o 
  -5   4   4      154.25      162.54     11.23 o 
  -4   4   4     1307.96     1338.26     57.45 o 
  -3   4   4      730.47      774.05     40.13 o 
  -2   4   4       62.09       53.87      4.63 o 
  -1   4   4      663.08      874.63     36.12 o 
   0   4   4     2665.42     2802.08    159.19 o 
   1   4   4      237.35      262.54     13.78 o 
   2   4   4     1276.54     1154.58     62.13 o 
   3   4   4      592.56      537.16     46.57 o 
   4   4   4       51.30       78.21     26.59 o 
   5   4   4      404.98      390.50     39.75 o 
   6   4   4       28.73       52.97     14.22 o 
   7   4   4      284.97      249.47     34.66 o 
   8   4   4       20.16       21.06     15.00 o 
 -10   5   4       51.75       72.85     31.56 o 
  -9   5   4      180.36      166.86     26.92 o 
  -8   5   4       78.55       71.28     15.57 o 
  -7   5   4      587.23      549.60     58.54 o 
  -6   5   4      732.49      656.04     42.39 o 
  -5   5   4      916.39      937.57     49.87 o 
  -4   5   4        1.16       -2.37      4.77 o 
  -3   5   4     1038.39     1062.83     50.34 o 
  -2   5   4      839.99     1046.51     43.57 o 
  -1   5   4     4510.73     4521.72    210.49 o 
   0   5   4      972.09     1166.34     60.35 o 
   1   5   4      913.48      979.21     42.35 o 
   2   5   4      283.98      302.53     14.72 o 
   3   5   4      523.66      511.74     45.85 o 
   4   5   4      447.60      424.48     51.84 o 
   5   5   4       22.62       51.77     13.75 o 
   6   5   4      428.22      345.55     41.05 o 
   7   5   4       21.23       14.95     10.10 o 
   8   5   4       97.89       92.46     42.34 o 
  -9   6   4      203.19      192.39     30.62 o 
  -8   6   4        8.72        9.57     20.22 o 
  -7   6   4      299.76      296.36     42.65 o 
  -6   6   4        7.01       11.33      7.13 o 
  -5   6   4      192.84      216.99     17.17 o 
  -4   6   4      436.47      433.26     23.68 o 
  -3   6   4      232.09      241.22     14.47 o 
  -2   6   4      167.92      176.98     10.43 o 
  -1   6   4      108.76      133.91      7.84 o 
   0   6   4      679.91      739.26     55.88 o 
   1   6   4       64.85       67.61      6.10 o 
   2   6   4       29.42       33.40      9.42 o 
   3   6   4      163.63      160.32     27.25 o 
   4   6   4        2.31        2.86      9.34 o 
   5   6   4      166.49      142.32     19.52 o 
   6   6   4       24.79       12.26     11.46 o 
   7   6   4       29.30       15.11     13.27 o 
   8   6   4        2.86       -9.97     17.69 o 
  -9   7   4        9.48        1.53     14.80 o 
  -8   7   4       62.29       96.33     21.51 o 
  -7   7   4      609.36      568.86     55.54 o 
  -6   7   4      330.95      324.50     26.12 o 
  -5   7   4      258.48      294.07     20.93 o 
  -4   7   4       11.31        9.72      9.15 o 
  -3   7   4     1819.26     1747.67     86.28 o 
  -2   7   4       45.29       65.39     12.39 o 
  -1   7   4      902.60      830.83     43.25 o 
   0   7   4      211.40      207.98     18.12 o 
   1   7   4      704.84      692.79     48.37 o 
   2   7   4     1047.67      994.56     62.77 o 
   3   7   4      452.33      506.28     58.21 o 
   4   7   4      165.69      209.08     31.03 o 
   5   7   4       10.77       13.39     13.07 o 
   6   7   4      320.14      227.51     55.49 o 
   7   7   4        1.11       -7.12     13.13 o 
  -9   8   4       91.63       89.37     26.09 o 
  -8   8   4       64.51       80.20     22.88 o 
  -7   8   4      100.27      112.10     18.37 o 
  -6   8   4       39.48       33.39      9.99 o 
  -5   8   4       49.43       70.60     12.80 o 
  -4   8   4      101.04      109.49     13.26 o 
  -3   8   4      196.38      187.91     19.29 o 
  -2   8   4      218.18      165.25     12.01 o 
  -1   8   4      111.25      103.42     12.56 o 
   0   8   4        4.55        5.73      9.96 o 
   1   8   4       31.62       22.38      9.63 o 
   2   8   4       14.36       34.21     18.59 o 
   3   8   4       37.70       35.40     14.72 o 
   4   8   4        0.78      -12.67     12.67 o 
   5   8   4       11.72        6.19     14.79 o 
   6   8   4        0.86       -6.33     11.70 o 
   7   8   4        0.15      -13.28     14.81 o 
  -8   9   4       61.77       79.99     25.82 o 
  -7   9   4      103.95       99.78     27.56 o 
  -6   9   4      107.09      131.18     21.06 o 
  -5   9   4      397.24      425.74     29.51 o 
  -4   9   4        8.69        3.36      8.34 o 
  -3   9   4     1079.81     1052.74     70.13 o 
  -2   9   4      216.74      160.54     17.21 o 
  -1   9   4      517.52      524.68     42.93 o 
   0   9   4       20.44       41.86     16.35 o 
   1   9   4      148.25      133.30     20.57 o 
   2   9   4      616.20      658.65     57.22 o 
   3   9   4      407.18      402.75     56.60 o 
   4   9   4      289.35      234.17     43.34 o 
   5   9   4      103.06       68.44     24.94 o 
   6   9   4       74.12       75.62     22.17 o 
  -7  10   4       32.15       39.18     37.86 o 
  -6  10   4       32.26       49.74     16.58 o 
  -5  10   4       49.09       81.54     20.27 o 
  -4  10   4       56.51       71.35     17.41 o 
  -3  10   4       78.33       69.39     15.82 o 
  -2  10   4       96.12      106.22     14.28 o 
  -1  10   4      110.05      131.77     17.84 o 
   0  10   4       21.46       17.39      9.37 o 
   1  10   4        9.32       -3.95      7.96 o 
   2  10   4       59.91       57.67     18.93 o 
   3  10   4       87.71      152.42     33.45 o 
   4  10   4       28.65       13.83     14.37 o 
   5  10   4        0.10       14.35     16.60 o 
   6  10   4        0.46       10.60     14.13 o 
  -6  11   4      211.88      163.51     39.02 o 
  -5  11   4       79.40      100.81     25.46 o 
  -4  11   4      138.85      117.51     26.12 o 
  -3  11   4      189.17      179.82     29.85 o 
  -2  11   4       94.56      116.99     23.17 o 
  -1  11   4      635.48      570.48     67.08 o 
   0  11   4        8.24       24.90     15.58 o 
   1  11   4      178.55      152.09     23.41 o 
   2  11   4       67.26       83.96     23.07 o 
   3  11   4       85.27       44.95     20.47 o 
   4  11   4       69.31       95.31     35.07 o 
   5  11   4        0.57        2.08     16.65 o 
  -5  12   4        3.88       -1.94     13.96 o 
  -4  12   4      112.44      158.19     33.93 o 
  -3  12   4        2.34       10.39     12.87 o 
  -2  12   4       17.75       38.03     16.61 o 
  -1  12   4       40.23       58.39     19.68 o 
   0  12   4      143.77      141.79     30.92 o 
   1  12   4       14.06       22.99     18.04 o 
   2  12   4       10.70        9.16     17.50 o 
   3  12   4       35.63       66.14     46.16 o 
   4  12   4       10.09        3.96     17.52 o 
  -4  13   4       17.97       -0.64     11.99 o 
  -3  13   4       52.38       50.01     19.53 o 
  -2  13   4        1.51        8.21     11.80 o 
  -1  13   4      127.65       60.18     19.92 o 
   0  13   4        4.15       43.64     38.93 o 
   1  13   4       62.15       44.91     25.15 o 
   2  13   4       27.33        1.70     20.52 o 
 -10   1   5      195.89      212.59     34.77 o 
  -9   1   5       98.34       96.62     20.90 o 
  -8   1   5      209.68      265.27     33.90 o 
  -7   1   5     1323.12     1383.26    121.98 o 
  -6   1   5      293.76      345.65     30.16 o 
  -5   1   5     3397.47     3054.04    206.17 o 
  -4   1   5      215.63      252.11     16.57 o 
  -3   1   5     2565.82     2653.06    100.98 o 
  -2   1   5     1031.94     1219.30     62.70 o 
  -1   1   5     5676.98     5701.65    332.21 o 
   0   1   5     1229.06     1532.23     80.50 o 
   1   1   5     3200.19     3088.12    125.05 o 
   2   1   5      439.02      401.89     26.66 o 
   3   1   5      643.57      648.65     37.25 o 
   4   1   5      567.02      653.19     79.52 o 
   5   1   5      145.82      184.93     36.10 o 
   6   1   5      297.73      321.13     56.71 o 
   7   1   5       14.02       56.82     20.67 o 
   8   1   5       50.62       28.24     21.09 o 
 -10   2   5       20.82       22.00     13.24 o 
  -9   2   5        1.55        8.15     10.62 o 
  -8   2   5       62.25       81.86     16.64 o 
  -7   2   5       61.44       73.57     14.03 o 
  -6   2   5        4.46        1.20      7.43 o 
  -5   2   5        6.72       16.18      6.74 o 
  -4   2   5     1029.66     1039.02     41.06 o 
  -3   2   5        1.96        5.99      3.85 o 
  -2   2   5      446.65      485.26     27.04 o 
  -1   2   5      157.53      210.17     12.04 o 
   0   2   5     1149.34     1331.56     53.62 o 
   1   2   5        3.02       10.64      8.63 o 
   2   2   5       32.23       26.07      6.56 o 
   3   2   5      472.19      471.54     35.03 o 
   4   2   5        6.45       -0.18      9.28 o 
   5   2   5      176.06      151.67     19.10 o 
   6   2   5        0.16       21.43     17.67 o 
   7   2   5        2.98       74.27     52.98 o 
   8   2   5        0.07       19.19     18.18 o 
 -10   3   5      150.32      137.96     26.95 o 
  -9   3   5       97.75      106.49     26.24 o 
  -8   3   5      462.62      509.71     59.81 o 
  -7   3   5       99.23       98.06     15.56 o 
  -6   3   5      148.92      156.32     18.17 o 
  -5   3   5     2983.61     2778.53    157.75 o 
  -4   3   5      465.89      454.78     41.26 o 
  -3   3   5     4063.75     4028.03    186.94 o 
  -2   3   5      218.29      295.17     18.46 o 
  -1   3   5     5529.00     5173.17    252.61 o 
   0   3   5      110.55      123.64      8.31 o 
   1   3   5     3457.26     3371.84    218.39 o 
   2   3   5      506.09      427.79     31.71 o 
   3   3   5      164.91      172.62     18.61 o 
   4   3   5     1885.10     1797.76    149.62 o 
   5   3   5      348.26      345.28     37.18 o 
   6   3   5       77.09      114.77     28.34 o 
   7   3   5        0.22       25.50     18.54 o 
   8   3   5       12.85       -4.20     14.77 o 
 -10   4   5       32.84        6.69     19.61 o 
  -9   4   5       14.41       10.54     19.75 o 
  -8   4   5      472.63      433.76     53.36 o 
  -7   4   5      119.22      136.73     25.06 o 
  -6   4   5      819.21      846.19     69.97 o 
  -5   4   5        5.40       15.02      4.94 o 
  -4   4   5      519.85      526.07     28.67 o 
  -3   4   5       66.89       66.07     11.15 o 
  -2   4   5     2620.42     2644.62    134.67 o 
  -1   4   5      186.47      225.69     14.29 o 
   0   4   5     1090.03     1042.90     68.57 o 
   1   4   5      608.96      506.62     40.15 o 
   2   4   5      663.32      602.82     41.50 o 
   3   4   5       80.76       98.74     15.23 o 
   4   4   5      137.15      191.89     23.96 o 
   5   4   5       77.83       83.17     16.26 o 
   6   4   5       26.75       18.16     12.11 o 
   7   4   5       88.73       65.71     23.46 o 
   8   4   5        0.35       13.59     18.35 o 
 -10   5   5      119.80       94.64     23.30 o 
  -9   5   5        0.80        9.25      9.74 o 
  -8   5   5      199.93      191.21     26.23 o 
  -7   5   5      150.09      119.31     19.70 o 
  -6   5   5       29.61       40.55      9.46 o 
  -5   5   5     1373.21     1486.57     88.26 o 
  -4   5   5      594.07      577.66     29.76 o 
  -3   5   5     1024.26     1146.10     53.64 o 
  -2   5   5      173.42      201.30     13.28 o 
  -1   5   5     1713.59     1846.64     96.98 o 
   0   5   5      681.29      890.79     50.83 o 
   1   5   5     1159.13     1358.25     78.02 o 
   2   5   5      206.77      191.92     18.95 o 
   3   5   5      176.32      207.11     26.58 o 
   4   5   5      402.66      377.22     41.35 o 
   5   5   5      215.95      192.08     24.21 o 
   6   5   5       21.02       19.57     11.50 o 
   7   5   5        6.72        6.02     14.85 o 
  -9   6   5       58.92       54.31     15.50 o 
  -8   6   5      316.70      327.97     43.41 o 
  -7   6   5       11.88       22.53     11.34 o 
  -6   6   5     1200.23     1141.37     87.95 o 
  -5   6   5       66.40       74.12      9.24 o 
  -4   6   5     3167.32     2946.09    180.64 o 
  -3   6   5       18.32       29.03      5.68 o 
  -2   6   5     1373.99     1347.03     62.94 o 
  -1   6   5       58.68       70.09      9.34 o 
   0   6   5      760.84      783.61     46.90 o 
   1   6   5      787.44      910.00     47.74 o 
   2   6   5     1351.67     1237.84     84.20 o 
   3   6   5      450.28      387.30     50.18 o 
   4   6   5      660.09      521.66     51.42 o 
   5   6   5       15.21       34.60     24.06 o 
   6   6   5        2.22        8.92     12.58 o 
   7   6   5       67.81       81.88     30.75 o 
  -9   7   5       21.23        5.09     13.34 o 
  -8   7   5      121.97      123.54     21.02 o 
  -7   7   5        0.03        3.09      9.21 o 
  -6   7   5      243.46      213.55     22.00 o 
  -5   7   5       63.83       74.95      9.56 o 
  -4   7   5      222.79      229.25     17.26 o 
  -3   7   5        9.09       12.93      5.34 o 
  -2   7   5      449.34      452.91     23.48 o 
  -1   7   5      243.47      246.74     16.12 o 
   0   7   5       11.84       18.14      7.33 o 
   1   7   5      384.58      429.32     32.09 o 
   2   7   5       77.66       80.82     16.42 o 
   3   7   5       46.10       42.53     19.01 o 
   4   7   5      107.03      114.43     24.04 o 
   5   7   5        3.60       38.30     19.81 o 
   6   7   5        1.59       24.96     17.21 o 
   7   7   5        3.84       -2.72     14.65 o 
  -8   8   5      258.69      256.48     45.83 o 
  -7   8   5      288.18      267.49     31.53 o 
  -6   8   5      559.18      563.84     51.33 o 
  -5   8   5       60.12       62.45      9.78 o 
  -4   8   5      387.33      415.21     27.89 o 
  -3   8   5      189.78      199.86     13.50 o 
  -2   8   5     4429.67     4059.73    231.45 o 
  -1   8   5       25.99       30.46     13.50 o 
   0   8   5      785.95      785.40     78.93 o 
   1   8   5      477.51      428.34     32.22 o 
   2   8   5      611.77      598.98     67.76 o 
   3   8   5      185.37      180.06     33.76 o 
   4   8   5       66.92       50.55     17.45 o 
   5   8   5      262.35      209.56     46.06 o 
   6   8   5       37.03       50.28     19.70 o 
  -8   9   5        4.62       12.53     15.84 o 
  -7   9   5       22.15       40.70     18.38 o 
  -6   9   5       51.80       55.45     15.39 o 
  -5   9   5       69.93       66.15     11.01 o 
  -4   9   5       51.11       82.14     12.17 o 
  -3   9   5       36.63       36.40      9.01 o 
  -2   9   5       70.09       52.51     11.81 o 
  -1   9   5        6.21        1.22      6.74 o 
   0   9   5       10.28        9.98     10.22 o 
   1   9   5      112.85      110.27     14.80 o 
   2   9   5        5.76        1.34     10.42 o 
   3   9   5        5.32       -2.10     11.68 o 
   4   9   5        2.78       14.09     13.20 o 
   5   9   5       24.32        5.89     13.57 o 
   6   9   5        2.09        6.22     14.12 o 
  -7  10   5      106.91      104.20     50.38 o 
  -6  10   5       84.41       77.56     29.00 o 
  -5  10   5       65.43       68.07     19.07 o 
  -4  10   5      561.03      521.73     64.44 o 
  -3  10   5        0.44       18.52      8.78 o 
  -2  10   5      456.11      466.40     42.40 o 
  -1  10   5       14.10        0.28      7.52 o 
   0  10   5      412.23      341.67     33.17 o 
   1  10   5      141.29      176.86     30.53 o 
   2  10   5      257.13      306.20     50.95 o 
   3  10   5      112.88      116.81     30.02 o 
   4  10   5       28.82       21.51     17.05 o 
   5  10   5       49.17       44.28     21.36 o 
  -6  11   5        9.70      -13.89     20.21 o 
  -5  11   5       70.58       83.72     22.23 o 
  -4  11   5       74.34      105.03     33.58 o 
  -3  11   5       61.87      106.41     23.35 o 
  -2  11   5       35.61       58.00     18.04 o 
  -1  11   5       43.39       46.57     16.71 o 
   0  11   5       99.07       99.41     16.88 o 
   1  11   5       69.39       73.27     21.87 o 
   2  11   5        4.46       -2.14     13.64 o 
   3  11   5       19.38       21.37     27.70 o 
   4  11   5        0.34       15.23     38.47 o 
  -5  12   5        9.28       29.74     19.73 o 
  -4  12   5      100.71       89.49     23.84 o 
  -3  12   5       36.38       51.98     17.86 o 
  -2  12   5       68.77       74.79     40.69 o 
  -1  12   5        4.79        7.27     11.04 o 
   0  12   5       11.96       13.60     23.71 o 
   1  12   5       81.88       84.22     32.25 o 
   2  12   5       83.71       46.00     25.31 o 
   3  12   5        6.05        6.45     29.33 o 
  -3  13   5      111.15      129.27     29.99 o 
  -2  13   5        3.91       18.61     14.85 o 
  -1  13   5       35.11       39.22     22.67 o 
   0  13   5        7.34        8.83     30.50 o 
   1  13   5       15.79       21.21     24.09 o 
 -10   0   6      166.21      196.79     51.32 o 
  -9   0   6      677.87      724.66    119.75 o 
  -8   0   6      222.89      243.06     51.52 o 
  -7   0   6        5.18       27.19     17.47 o 
  -6   0   6     1573.37     1649.55    182.30 o 
  -5   0   6      482.25      521.38     59.99 o 
  -4   0   6     4522.86     4909.24    316.91 o 
  -3   0   6      189.94      227.23     26.99 o 
  -2   0   6     3955.69     3505.16    567.50 o 
  -1   0   6       23.63       44.83      7.51 o 
   0   0   6     1831.12     1676.30    290.17 o 
   1   0   6     1392.15     1414.08     96.76 o 
   2   0   6      647.89      858.78    122.07 o 
   3   0   6     1350.61     1502.61    214.48 o 
   4   0   6     1261.92     1596.42    282.99 o 
   5   0   6      462.61      605.24    123.75 o 
   6   0   6       39.19      -24.50     29.83 o 
   7   0   6      160.91      212.79     76.88 o 
   8   0   6       13.17        2.27     23.63 o 
 -10   1   6        0.06       12.35     16.75 o 
  -9   1   6        3.64       22.35     16.76 o 
  -8   1   6      100.43      111.54     19.61 o 
  -7   1   6      119.38      119.16     18.57 o 
  -6   1   6       21.75       34.12      9.72 o 
  -5   1   6       51.49       63.35     10.54 o 
  -4   1   6      247.22      360.60     25.67 o 
  -3   1   6      919.20     1120.85     53.13 o 
  -2   1   6       25.84       52.26      5.99 o 
  -1   1   6        1.27       -2.88      4.15 o 
   0   1   6       77.62      111.87     10.94 o 
   1   1   6      333.91      388.75     18.23 o 
   2   1   6       49.75       66.15     10.09 o 
   3   1   6       74.15      117.59     30.32 o 
   4   1   6       26.02       99.22     27.15 o 
   5   1   6        4.50       52.39     30.79 o 
   6   1   6        2.81       -7.68     15.32 o 
   7   1   6       13.44        5.75     17.17 o 
   8   1   6        9.74       19.74     21.46 o 
 -10   2   6       58.60       59.06     20.40 o 
  -9   2   6      142.93      173.33     29.36 o 
  -8   2   6      340.63      359.30     45.50 o 
  -7   2   6      736.38      780.22     71.78 o 
  -6   2   6     1732.26     1699.42    136.15 o 
  -5   2   6      134.07      120.07     14.46 o 
  -4   2   6     1886.92     2141.56     93.28 o 
  -3   2   6       23.53       34.44      7.50 o 
  -2   2   6     2517.70     2792.79    137.30 o 
  -1   2   6      512.17      643.58     47.90 o 
   0   2   6     1928.86     2007.56    141.10 o 
   1   2   6      674.29      672.39     46.56 o 
   2   2   6     1219.70     1287.50     91.80 o 
   3   2   6      712.68      640.07     47.69 o 
   4   2   6       16.20       16.38      9.97 o 
   5   2   6      242.75      200.56     39.30 o 
   6   2   6        9.78       17.99     18.11 o 
   7   2   6      158.74      204.40     55.96 o 
 -10   3   6       40.00       48.00     18.68 o 
  -9   3   6      185.69      184.40     30.44 o 
  -8   3   6        7.87       26.70     17.23 o 
  -7   3   6      375.81      384.60     42.78 o 
  -6   3   6       48.94       51.72     12.22 o 
  -5   3   6     1017.16     1046.98     93.56 o 
  -4   3   6       31.35       30.48      5.20 o 
  -3   3   6      820.73      885.19     54.68 o 
  -2   3   6      136.12      159.53     13.15 o 
  -1   3   6      818.96      856.49     50.15 o 
   0   3   6      817.99      950.90     51.64 o 
   1   3   6      341.84      424.00     33.47 o 
   2   3   6       87.58      112.55     15.68 o 
   3   3   6      181.92      237.62     26.90 o 
   4   3   6       94.10      145.95     22.78 o 
   5   3   6       12.51        8.26     13.44 o 
   6   3   6       58.02       52.38     25.25 o 
   7   3   6        2.32       -7.48     19.61 o 
 -10   4   6       37.57       48.75     28.21 o 
  -9   4   6      319.14      350.00     50.17 o 
  -8   4   6      243.74      264.95     40.37 o 
  -7   4   6      593.25      595.31     60.97 o 
  -6   4   6       42.63       68.41     12.37 o 
  -5   4   6      108.48      119.60     12.16 o 
  -4   4   6     1458.12     1459.78     70.93 o 
  -3   4   6       56.15       65.96      5.55 o 
  -2   4   6     1479.37     1548.77    128.70 o 
  -1   4   6      151.99      171.44     15.16 o 
   0   4   6      972.39      931.16     54.21 o 
   1   4   6      185.32      166.71     18.83 o 
   2   4   6       10.23       12.74      7.57 o 
   3   4   6      134.35      129.57     18.66 o 
   4   4   6        5.32        3.86      9.75 o 
   5   4   6      378.27      332.03     41.94 o 
   6   4   6        7.96        4.56     13.79 o 
   7   4   6       13.99       14.37     17.12 o 
  -9   5   6       96.75       86.31     22.48 o 
  -8   5   6       64.28       71.05     16.59 o 
  -7   5   6      463.15      428.70     44.97 o 
  -6   5   6       38.06       24.68     10.11 o 
  -5   5   6      455.88      495.64     29.87 o 
  -4   5   6       30.83       42.81      7.77 o 
  -3   5   6     1460.83     1500.81     90.22 o 
  -2   5   6        8.54       24.88      9.75 o 
  -1   5   6      727.29      877.14     61.00 o 
   0   5   6       46.79       43.11      7.67 o 
   1   5   6      359.85      293.96     35.00 o 
   2   5   6      535.01      362.48     55.59 o 
   3   5   6      125.15      223.47     47.28 o 
   4   5   6      348.45      381.96     45.12 o 
   5   5   6       38.11       61.27     15.58 o 
   6   5   6       94.92      128.26     30.99 o 
   7   5   6        0.80      -18.52     18.52 o 
  -9   6   6       33.65       28.31     14.70 o 
  -8   6   6        0.19       20.79     15.84 o 
  -7   6   6      200.18      219.75     30.17 o 
  -6   6   6       41.57       55.35     13.92 o 
  -5   6   6       31.50       35.41      7.36 o 
  -4   6   6      388.01      432.78     37.58 o 
  -3   6   6      490.90      538.54     32.02 o 
  -2   6   6      183.66      193.09     14.24 o 
  -1   6   6        0.35       -3.16      5.33 o 
   0   6   6       36.85       40.38      6.55 o 
   1   6   6      102.32      101.89     13.60 o 
   2   6   6      187.97      164.15     17.87 o 
   3   6   6      129.46      119.71     16.81 o 
   4   6   6        1.29       33.40     14.29 o 
   5   6   6       22.45       13.41     11.55 o 
   6   6   6        0.08       13.55     26.96 o 
  -9   7   6       86.14       70.87     23.09 o 
  -8   7   6       49.07       65.50     17.37 o 
  -7   7   6      348.80      334.73     40.32 o 
  -6   7   6      119.10       84.41     16.17 o 
  -5   7   6      525.68      547.50     36.82 o 
  -4   7   6        4.59        5.38      5.38 o 
  -3   7   6      604.25      601.17     35.74 o 
  -2   7   6      165.39      172.28     13.77 o 
  -1   7   6     1119.95     1043.53     64.59 o 
   0   7   6       42.54       37.93      6.39 o 
   1   7   6       87.70      119.18     22.38 o 
   2   7   6      390.47      355.44     45.65 o 
   3   7   6       90.36       99.73     22.51 o 
   4   7   6      109.44       90.13     23.32 o 
   5   7   6       10.60       -8.69     13.55 o 
   6   7   6      119.43       98.10     47.30 o 
  -8   8   6        5.52       26.38     17.03 o 
  -7   8   6       36.34       35.06     12.44 o 
  -6   8   6        3.29        9.62      9.51 o 
  -5   8   6      217.51      256.86     26.08 o 
  -4   8   6       17.63       27.98      9.19 o 
  -3   8   6      146.74      132.67     10.82 o 
  -2   8   6        0.40        6.80      6.89 o 
  -1   8   6      106.78      155.35     17.03 o 
   0   8   6       19.74       23.36      8.33 o 
   1   8   6       40.39       23.17     12.54 o 
   2   8   6       52.55       58.10     17.94 o 
   3   8   6        4.55        7.99     12.93 o 
   4   8   6       25.95       21.05     13.87 o 
   5   8   6        0.82       -1.79     12.60 o 
   6   8   6       14.66        2.41     24.17 o 
  -8   9   6       48.14       82.60     38.81 o 
  -7   9   6      350.34      316.42     61.72 o 
  -6   9   6      142.36      110.19     17.49 o 
  -5   9   6      424.51      434.74     36.59 o 
  -4   9   6       95.06       87.16     14.19 o 
  -3   9   6      372.93      348.24     46.92 o 
  -2   9   6      118.21      126.09     17.55 o 
  -1   9   6      488.35      496.81     46.85 o 
   0   9   6      113.86      106.75     16.11 o 
   1   9   6       76.22       75.73     19.19 o 
   2   9   6      192.60      171.45     31.38 o 
   3   9   6       81.72       98.11     26.45 o 
   4   9   6       12.09       -8.66     12.71 o 
   5   9   6       12.06       11.88     15.30 o 
  -7  10   6       48.30       40.59     36.74 o 
  -6  10   6       41.56       35.18     25.32 o 
  -5  10   6       51.36       80.34     21.12 o 
  -4  10   6       73.60      104.68     15.91 o 
  -3  10   6       10.75       18.13      9.06 o 
  -2  10   6      140.84      113.15     18.19 o 
  -1  10   6       44.47       62.59     20.06 o 
   0  10   6        5.62        8.12     15.21 o 
   1  10   6       64.04       74.33     22.05 o 
   2  10   6       47.04       62.37     23.29 o 
   3  10   6        1.58       -3.21     12.36 o 
   4  10   6        0.22       -2.01     14.83 o 
  -6  11   6       81.06       66.88     31.47 o 
  -5  11   6      127.07      138.14     33.31 o 
  -4  11   6        0.63       -2.33     13.53 o 
  -3  11   6      451.20      387.33     53.36 o 
  -2  11   6       81.01       50.53     16.61 o 
  -1  11   6       98.09       89.20     20.85 o 
   0  11   6       12.44       35.14     19.91 o 
   1  11   6       94.21       90.89     32.11 o 
   2  11   6       79.96       69.80     26.14 o 
   3  11   6       13.68       15.83     16.11 o 
  -4  12   6       55.13       81.86     28.23 o 
  -3  12   6        1.27       27.80     22.79 o 
  -2  12   6       26.33       10.94     14.53 o 
  -1  12   6       47.69       27.10     21.63 o 
   0  12   6       28.09       15.01     17.24 o 
   1  12   6        0.55       22.44     19.02 o 
   2  12   6        0.91       20.01     21.54 o 
 -10   1   7      106.54      194.10     36.74 o 
  -9   1   7      180.26      186.11     31.47 o 
  -8   1   7      384.25      426.75     50.27 o 
  -7   1   7      137.57      124.43     20.64 o 
  -6   1   7        2.92       12.51     14.87 o 
  -5   1   7     2115.97     2138.78    165.51 o 
  -4   1   7       16.54       12.48      3.99 o 
  -3   1   7     1985.12     2434.68    161.27 o 
  -2   1   7      753.84      864.56     45.11 o 
  -1   1   7     2407.03     2715.37    147.50 o 
   0   1   7      777.80      717.48     40.06 o 
   1   1   7     1011.02     1172.55     83.85 o 
   2   1   7      633.94      642.33     78.14 o 
   3   1   7        7.46       61.56     21.08 o 
   4   1   7     1024.94      977.81    126.39 o 
   5   1   7       36.91       86.81     26.11 o 
   6   1   7      125.51      156.04     43.90 o 
   7   1   7        1.62        3.32     23.47 o 
 -10   2   7       11.81       -6.17     11.96 o 
  -9   2   7        5.22        4.97     10.09 o 
  -8   2   7      218.81      216.51     32.20 o 
  -7   2   7       24.87       40.22     16.65 o 
  -6   2   7       71.90       66.21     13.25 o 
  -5   2   7       72.91       88.39     13.33 o 
  -4   2   7        4.17        2.48      3.96 o 
  -3   2   7      360.36      352.80     23.04 o 
  -2   2   7      201.89      246.02     20.53 o 
  -1   2   7       35.22       33.16      5.90 o 
   0   2   7       16.72       25.27      7.44 o 
   1   2   7      120.70      146.12     16.61 o 
   2   2   7       62.56      100.29     15.06 o 
   3   2   7        3.09       19.71     12.58 o 
   4   2   7        1.26       35.14     20.30 o 
   5   2   7       55.93      102.81     43.57 o 
   6   2   7       16.11       13.38     18.62 o 
   7   2   7       18.42        8.33     24.63 o 
 -10   3   7      120.60      148.76     30.31 o 
  -9   3   7       44.37       48.11     19.50 o 
  -8   3   7       63.58       70.22     17.72 o 
  -7   3   7      582.50      596.48     72.53 o 
  -6   3   7        6.71       38.43     17.81 o 
  -5   3   7     1901.76     2007.78    167.88 o 
  -4   3   7      143.77      152.68     11.02 o 
  -3   3   7      521.10      544.45     41.32 o 
  -2   3   7       39.21       48.82      7.27 o 
  -1   3   7      654.93      715.42     39.73 o 
   0   3   7     1494.93     1327.26     78.02 o 
   1   3   7     1257.21     1320.96    105.77 o 
   2   3   7      236.08      225.35     26.73 o 
   3   3   7      296.26      352.99     38.97 o 
   4   3   7      107.80      129.77     32.25 o 
   5   3   7       39.18       93.02     29.05 o 
   6   3   7      129.20      157.48     42.36 o 
   7   3   7        2.31       -1.36     17.69 o 
  -9   4   7        1.66       -0.89     21.76 o 
  -8   4   7      189.24      191.52     29.88 o 
  -7   4   7        6.62       -0.93      7.88 o 
  -6   4   7      217.03      229.51     28.27 o 
  -5   4   7       51.39       67.25     12.33 o 
  -4   4   7     1431.24     1368.54     76.71 o 
  -3   4   7       81.30      104.10      9.81 o 
  -2   4   7      593.48      634.71     37.16 o 
  -1   4   7      202.77      181.77     14.92 o 
   0   4   7      150.41      182.20     19.95 o 
   1   4   7      390.08      345.03     33.37 o 
   2   4   7      220.10      251.16     29.31 o 
   3   4   7      388.74      403.47     48.11 o 
   4   4   7       27.50       35.58     22.23 o 
   5   4   7       95.77       90.87     28.57 o 
   6   4   7        0.59       37.59     23.30 o 
  -9   5   7       75.08       66.25     18.04 o 
  -8   5   7      189.61      173.81     28.24 o 
  -7   5   7       99.99      121.10     21.52 o 
  -6   5   7      147.71      132.22     21.10 o 
  -5   5   7      405.91      413.05     34.32 o 
  -4   5   7       65.52       63.52      9.05 o 
  -3   5   7      764.61      789.53     76.15 o 
  -2   5   7       66.03       68.61      8.47 o 
  -1   5   7      161.72      148.97     11.91 o 
   0   5   7      342.56      303.19     26.90 o 
   1   5   7     1227.29     1149.64     91.87 o 
   2   5   7        2.49       -1.52      7.56 o 
   3   5   7        3.72       11.26      9.19 o 
   4   5   7      299.64      283.85     38.97 o 
   5   5   7       21.51       21.58     13.97 o 
   6   5   7       40.39       53.05     25.62 o 
  -9   6   7       27.58       35.79     14.81 o 
  -8   6   7      242.44      225.19     34.28 o 
  -7   6   7       28.49       35.61     16.34 o 
  -6   6   7      961.59      941.07     89.34 o 
  -5   6   7       37.86       39.29      8.47 o 
  -4   6   7      302.87      304.84     24.95 o 
  -3   6   7      258.10      301.04     31.38 o 
  -2   6   7     1841.73     1799.61    106.28 o 
  -1   6   7      153.43      147.07     12.34 o 
   0   6   7      721.19      729.30     53.48 o 
   1   6   7      662.37      594.56     51.86 o 
   2   6   7      155.28      223.90     38.90 o 
   3   6   7      288.52      248.99     59.03 o 
   4   6   7       90.62       87.10     22.64 o 
   5   6   7       52.52       36.59     23.13 o 
   6   6   7        0.30      -11.11     16.82 o 
  -8   7   7      169.64      158.77     27.07 o 
  -7   7   7       33.96       33.90     13.32 o 
  -6   7   7       17.96       14.10      9.74 o 
  -5   7   7      101.16      101.56     12.99 o 
  -4   7   7       24.39       16.56      6.76 o 
  -3   7   7      211.49      207.51     25.59 o 
  -2   7   7      134.76      118.64     13.87 o 
  -1   7   7      262.37      217.51     28.16 o 
   0   7   7       20.35       23.84      7.51 o 
   1   7   7        0.60        0.56     14.53 o 
   2   7   7       65.81       87.29     25.55 o 
   3   7   7       12.44       26.16     17.64 o 
   4   7   7       85.73       59.19     20.36 o 
   5   7   7        3.08      -17.49     17.49 o 
  -8   8   7      160.75      158.37     32.03 o 
  -7   8   7       11.68        8.16     10.03 o 
  -6   8   7      344.93      347.22     41.44 o 
  -5   8   7        3.59       -2.92      6.73 o 
  -4   8   7      750.61      682.79     53.15 o 
  -3   8   7       64.85       70.80     14.14 o 
  -2   8   7      470.70      456.30     42.59 o 
  -1   8   7      137.09      171.80     20.28 o 
   0   8   7      245.80      235.57     34.43 o 
   1   8   7      139.35      184.70     35.11 o 
   2   8   7      189.35      185.98     32.82 o 
   3   8   7      320.23      288.66     48.01 o 
   4   8   7      169.13      189.33     54.22 o 
   5   8   7       12.05        4.98     16.92 o 
  -7   9   7       52.96       38.02     28.28 o 
  -6   9   7       35.09       -4.28     18.73 o 
  -5   9   7        2.71       15.75     12.28 o 
  -4   9   7      246.50      231.31     26.44 o 
  -3   9   7       73.92       58.89     14.20 o 
  -2   9   7        9.44        7.94      9.39 o 
  -1   9   7       11.50       40.96     17.90 o 
   0   9   7       13.63       16.28     12.84 o 
   1   9   7       19.47       12.29     12.24 o 
   2   9   7       38.77       34.28     16.01 o 
   3   9   7       27.94       29.91     17.73 o 
   4   9   7        1.29        9.12     33.25 o 
  -6  10   7      148.21       98.33     59.34 o 
  -5  10   7        8.27       60.81     36.54 o 
  -4  10   7       49.56       60.04     16.38 o 
  -3  10   7      130.27      143.34     24.44 o 
  -2  10   7      578.71      587.28     69.09 o 
  -1  10   7        0.74       10.33     11.90 o 
   0  10   7       59.60       54.38     18.15 o 
   1  10   7      130.37      127.79     27.78 o 
   2  10   7       28.26       29.25     15.78 o 
   3  10   7       56.90       47.84     22.73 o 
  -5  11   7       12.26       18.22     17.09 o 
  -4  11   7      106.67       66.41     20.44 o 
  -3  11   7      214.84      196.61     35.26 o 
  -2  11   7       19.64       13.00     16.27 o 
  -1  11   7       15.51       20.62     19.68 o 
   0  11   7       15.47        5.89     12.31 o 
   1  11   7       17.31        3.44     12.44 o 
   2  11   7       18.62       39.38     21.38 o 
  -3  12   7        0.46      -14.26     15.61 o 
  -2  12   7      117.64       86.43     26.61 o 
  -1  12   7        0.10      -19.96     19.96 o 
   0  12   7        7.74       34.82     21.66 o 
 -10   0   8      127.03      109.91     77.64 o 
  -9   0   8       41.73      101.64     35.38 o 
  -8   0   8      497.55      512.16     88.26 o 
  -7   0   8      273.21      261.88     45.15 o 
  -6   0   8     2310.29     2008.78    243.18 o 
  -5   0   8       57.19      103.38     24.72 o 
  -4   0   8     1349.99     1779.96    216.26 o 
  -3   0   8      101.20      119.27     14.15 o 
  -2   0   8     1068.52     1273.85    237.23 o 
  -1   0   8     1137.50     1207.22    142.41 o 
   0   0   8     1510.30     1738.18    154.36 o 
   1   0   8      164.25      146.84     36.61 o 
   2   0   8      359.83      463.52     99.86 o 
   3   0   8      136.13      139.54     45.29 o 
   4   0   8        7.31      -24.30     27.83 o 
   5   0   8       27.07       76.83     43.56 o 
   6   0   8        3.36      -50.85     59.50 o 
  -9   1   8        3.70       27.38     15.63 o 
  -8   1   8       45.59       45.83     16.24 o 
  -7   1   8      126.67      134.19     24.40 o 
  -6   1   8        3.65        0.93     12.36 o 
  -5   1   8       92.02      105.58     16.29 o 
  -4   1   8      293.63      317.88     27.41 o 
  -3   1   8       14.73       12.29      7.47 o 
  -2   1   8       11.36       22.13      6.96 o 
  -1   1   8       32.83       44.31      7.35 o 
   0   1   8       87.40      102.27     11.78 o 
   1   1   8       95.60      106.10     15.55 o 
   2   1   8       50.13       85.77     24.28 o 
   3   1   8      120.27      169.49     38.85 o 
   4   1   8        0.81       12.58     14.45 o 
   5   1   8        1.18        5.74     15.98 o 
   6   1   8       22.76        0.76     19.47 o 
  -9   2   8      307.11      321.69     48.25 o 
  -8   2   8      306.84      281.49     42.10 o 
  -7   2   8       30.32       36.56     13.84 o 
  -6   2   8      491.11      531.16     54.06 o 
  -5   2   8       22.59       40.33     15.24 o 
  -4   2   8     1921.36     2233.48    148.54 o 
  -3   2   8       15.75       40.60      9.05 o 
  -2   2   8     1381.99     1720.51    147.01 o 
  -1   2   8      222.43      241.58     19.83 o 
   0   2   8     1020.39     1100.65    103.79 o 
   1   2   8      129.16      104.09     15.53 o 
   2   2   8        5.25       48.00     17.80 o 
   3   2   8      366.65      359.38     57.88 o 
   4   2   8      148.42      256.07     55.30 o 
   5   2   8      100.25       87.55     34.17 o 
   6   2   8        4.90       14.00     26.63 o 
  -9   3   8       43.74       70.20     27.98 o 
  -8   3   8        3.74        8.39     17.72 o 
  -7   3   8      431.46      426.85     52.72 o 
  -6   3   8      103.59      117.95     21.13 o 
  -5   3   8      163.48      179.66     23.60 o 
  -4   3   8      229.25      252.32     17.78 o 
  -3   3   8      666.48      663.86     53.06 o 
  -2   3   8        9.49       13.01      5.71 o 
  -1   3   8      258.53      297.73     22.49 o 
   0   3   8      108.38      100.94     15.85 o 
   1   3   8      226.41      277.87     31.96 o 
   2   3   8      145.98      159.52     24.12 o 
   3   3   8       85.82      137.89     31.81 o 
   4   3   8       37.02       53.58     22.73 o 
   5   3   8        4.58       12.88     17.78 o 
   6   3   8       18.64       11.89     21.53 o 
  -9   4   8       30.25       35.75     14.96 o 
  -8   4   8       17.86        2.09     10.77 o 
  -7   4   8       80.95       79.94     17.66 o 
  -6   4   8      431.96      408.17     44.78 o 
  -5   4   8       11.05       16.14     13.48 o 
  -4   4   8      525.08      580.68     35.56 o 
  -3   4   8       10.06       44.05     20.02 o 
  -2   4   8      818.95      842.15     59.37 o 
  -1   4   8        3.46       10.45      5.98 o 
   0   4   8       89.54      101.59     15.59 o 
   1   4   8      274.51      206.67     27.01 o 
   2   4   8      194.16      215.70     30.55 o 
   3   4   8      236.43      182.67     34.69 o 
   4   4   8        0.25      -11.66     13.97 o 
   5   4   8       50.80       10.74     17.23 o 
   6   4   8        0.17       82.72     52.21 o 
  -9   5   8      174.47      198.72     37.03 o 
  -8   5   8       41.46       21.51     16.71 o 
  -7   5   8      317.79      343.23     44.11 o 
  -6   5   8        4.17       14.60     10.65 o 
  -5   5   8      441.89      417.70     44.51 o 
  -4   5   8       98.67       88.59     19.59 o 
  -3   5   8      733.14      684.85     53.41 o 
  -2   5   8      321.48      350.69     34.75 o 
  -1   5   8      433.47      397.89     28.06 o 
   0   5   8       72.77       80.62     13.27 o 
   1   5   8       28.74       52.07     13.21 o 
   2   5   8       96.14       79.48     16.12 o 
   3   5   8        2.08       24.98     14.37 o 
   4   5   8       28.12       39.04     36.89 o 
   5   5   8        3.02       19.91     18.34 o 
  -8   6   8       76.45       71.86     19.21 o 
  -7   6   8      117.33       95.91     21.68 o 
  -6   6   8       47.14       70.78     21.02 o 
  -5   6   8      155.12      140.87     25.45 o 
  -4   6   8       54.95       55.81     10.58 o 
  -3   6   8       35.03       24.91      9.84 o 
  -2   6   8      172.43      179.42     18.16 o 
  -1   6   8        9.38        9.39     10.68 o 
   0   6   8      124.85      120.36     15.78 o 
   1   6   8        9.59       25.11     12.31 o 
   2   6   8        1.14       -4.97     10.73 o 
   3   6   8        1.11      -10.55     11.60 o 
   4   6   8        8.61       20.90     33.52 o 
   5   6   8       15.15        7.64     21.86 o 
  -8   7   8       25.71       13.44     12.84 o 
  -7   7   8      211.91      195.87     30.24 o 
  -6   7   8        0.24        9.25     10.51 o 
  -5   7   8      558.26      515.03     51.02 o 
  -4   7   8        2.61       14.99      7.44 o 
  -3   7   8      353.52      338.73     34.29 o 
  -2   7   8       78.38       61.65     10.38 o 
  -1   7   8      321.84      305.03     41.21 o 
   0   7   8      108.92       58.10     15.42 o 
   1   7   8       38.28       56.27     18.88 o 
   2   7   8      109.62      116.73     26.55 o 
   3   7   8       16.29        6.90     13.26 o 
   4   7   8       59.86       42.75     20.23 o 
  -7   8   8       87.03      117.30     22.38 o 
  -6   8   8        6.51       11.98      9.35 o 
  -5   8   8       67.29       64.79     16.60 o 
  -4   8   8        2.36        7.75      8.47 o 
  -3   8   8       20.08       10.49     12.93 o 
  -2   8   8       41.50       34.97     17.35 o 
  -1   8   8        6.00       11.26     12.23 o 
   0   8   8       36.92       25.50     13.57 o 
   1   8   8       24.58        3.71     13.95 o 
   2   8   8        2.07       -1.21     14.05 o 
   3   8   8        1.62        3.02     12.73 o 
   4   8   8        1.56      -23.93     23.93 o 
  -6   9   8       35.29       34.07     25.28 o 
  -5   9   8      220.75      132.94     36.62 o 
  -4   9   8        3.99       23.70     11.84 o 
  -3   9   8      254.37      233.53     32.93 o 
  -2   9   8        7.39       69.22     39.98 o 
  -1   9   8      193.19      203.50     33.80 o 
   0   9   8       25.94       15.47     13.17 o 
   1   9   8      112.19       86.75     28.32 o 
   2   9   8      107.89      104.89     25.46 o 
   3   9   8       29.00       16.77     20.04 o 
  -5  10   8       61.31       41.28     34.48 o 
  -4  10   8        0.60      -17.21     17.21 o 
  -3  10   8       79.86       77.99     20.69 o 
  -2  10   8        6.32       11.78     11.31 o 
  -1  10   8       51.44       40.38     21.42 o 
   0  10   8        0.72       10.61     13.58 o 
   1  10   8        0.40       18.79     21.93 o 
   2  10   8        0.20       11.11     13.86 o 
  -4  11   8        8.19       -6.41     24.95 o 
  -3  11   8      113.73       84.92     25.63 o 
  -2  11   8        5.91       -7.28     14.25 o 
  -1  11   8      103.12       76.31     26.27 o 
   0  11   8       23.99       55.04     24.81 o 
  -9   1   9      170.23      190.20     36.69 o 
  -8   1   9      138.33      143.00     26.33 o 
  -7   1   9      106.04      129.80     28.10 o 
  -6   1   9       68.64       67.55     15.96 o 
  -5   1   9     1024.81      990.57     90.44 o 
  -4   1   9        2.05        0.83      5.18 o 
  -3   1   9      455.92      587.31     60.85 o 
  -2   1   9       59.03       60.28     10.59 o 
  -1   1   9      101.34      142.06     20.13 o 
   0   1   9      689.45      622.39     55.67 o 
   1   1   9      270.56      390.08     57.37 o 
   2   1   9      192.30      204.01     44.05 o 
   3   1   9        3.88       42.16     20.54 o 
   4   1   9      206.80      154.97     39.11 o 
   5   1   9        2.71       -5.99     19.25 o 
  -9   2   9       13.69       57.90     38.54 o 
  -8   2   9        2.40      -11.11     11.11 o 
  -7   2   9       13.32       45.57     15.24 o 
  -6   2   9       36.55       57.09     27.61 o 
  -5   2   9       50.64       62.64     14.78 o 
  -4   2   9      259.80      256.59     26.72 o 
  -3   2   9       93.87      131.89     16.28 o 
  -2   2   9      302.45      320.86     27.56 o 
  -1   2   9        0.87       -2.12      7.42 o 
   0   2   9       98.06       85.45     15.45 o 
   1   2   9      175.15      153.65     30.86 o 
   2   2   9       13.36      -14.36     17.70 o 
   3   2   9      137.42      137.71     39.54 o 
   4   2   9        1.12       18.54     19.14 o 
   5   2   9        5.26      -23.16     23.16 o 
  -9   3   9      153.66      162.01     33.57 o 
  -8   3   9      188.29      227.95     38.19 o 
  -7   3   9      164.53      167.90     28.16 o 
  -6   3   9       66.41       53.40     14.94 o 
  -5   3   9      428.50      467.47     45.58 o 
  -4   3   9        5.35        7.94      5.91 o 
  -3   3   9      879.84      971.09     86.72 o 
  -2   3   9      185.17      180.92     17.66 o 
  -1   3   9      253.49      311.93     31.92 o 
   0   3   9      437.15      360.35     38.14 o 
   1   3   9      249.73      305.73     38.68 o 
   2   3   9       79.38       98.66     27.91 o 
   3   3   9       13.08       -2.33     17.93 o 
   4   3   9      191.42      166.93     47.49 o 
   5   3   9       10.16        9.00     21.27 o 
  -8   4   9      182.78      143.44     26.43 o 
  -7   4   9        0.38        6.78      9.19 o 
  -6   4   9      363.07      400.47     53.86 o 
  -5   4   9       16.98       19.35     13.13 o 
  -4   4   9        7.39        8.21      5.58 o 
  -3   4   9      336.03      302.09     25.01 o 
  -2   4   9      225.62      238.04     20.64 o 
  -1   4   9       82.80       76.20     16.20 o 
   0   4   9      107.91      121.70     19.79 o 
   1   4   9      201.20      180.14     27.35 o 
   2   4   9       14.89       30.77     16.36 o 
   3   4   9       30.05       59.55     42.67 o 
   4   4   9        1.62       -2.56     14.60 o 
   5   4   9       17.02       66.96     50.82 o 
  -8   5   9       81.73       83.21     21.32 o 
  -7   5   9       69.93       48.52     16.01 o 
  -6   5   9       19.49       26.43     19.21 o 
  -5   5   9      372.56      342.17     37.02 o 
  -4   5   9       14.74       22.15      8.44 o 
  -3   5   9      221.65      210.57     19.97 o 
  -2   5   9        2.81        7.53      6.41 o 
  -1   5   9      220.10      200.18     25.92 o 
   0   5   9      120.37       98.05     17.30 o 
   1   5   9       33.70       58.09     15.39 o 
   2   5   9      173.09      143.53     27.51 o 
   3   5   9       26.38       38.09     16.15 o 
   4   5   9        2.30       -0.62     15.16 o 
  -8   6   9      251.81      246.70     42.73 o 
  -7   6   9       10.82       10.52     11.01 o 
  -6   6   9      159.03      155.81     24.17 o 
  -5   6   9       13.30       11.27     12.69 o 
  -4   6   9      331.28      326.73     28.67 o 
  -3   6   9       51.81       53.99      9.99 o 
  -2   6   9      134.32      135.06     17.84 o 
  -1   6   9      220.86      173.09     23.17 o 
   0   6   9       96.84      102.89     17.20 o 
   1   6   9       56.32       41.79     15.30 o 
   2   6   9       92.98       96.81     23.18 o 
   3   6   9      107.96      151.84     46.78 o 
   4   6   9       11.59        0.32     16.30 o 
  -7   7   9        4.34       10.76     13.30 o 
  -6   7   9       49.66       48.96     18.53 o 
  -5   7   9       10.19        7.25      9.18 o 
  -4   7   9       49.15       44.70     11.44 o 
  -3   7   9       60.67       77.07     18.38 o 
  -2   7   9       16.88       35.52     13.63 o 
  -1   7   9       23.79       17.54     12.55 o 
   0   7   9       32.95       51.77     20.75 o 
   1   7   9      114.87      116.53     30.27 o 
   2   7   9        4.35       -3.99     12.82 o 
   3   7   9       11.68        6.37     23.81 o 
  -6   8   9      268.98      158.85     37.83 o 
  -5   8   9        0.52      -10.61     13.19 o 
  -4   8   9      203.91      173.25     26.60 o 
  -3   8   9       88.87       98.69     20.91 o 
  -2   8   9      324.96      318.29     45.02 o 
  -1   8   9       49.41       32.24     14.04 o 
   0   8   9      107.87       89.67     23.38 o 
   1   8   9      128.12       95.48     23.82 o 
   2   8   9       10.74       26.63     20.28 o 
  -5   9   9        3.38       -6.01     18.18 o 
  -4   9   9       19.34       28.66     40.49 o 
  -3   9   9        0.02        4.60     10.75 o 
  -2   9   9       52.38       55.56     17.84 o 
  -1   9   9        2.51       22.22     15.79 o 
   0   9   9        5.61       20.62     14.65 o 
   1   9   9        8.03       -0.20     12.37 o 
  -4  10   9      136.69       79.45     44.42 o 
  -3  10   9       13.02       36.48     32.98 o 
  -2  10   9      136.38       83.49     20.74 o 
  -1  10   9       16.18       -2.41     13.09 o 
   0  10   9        2.75       18.20     15.45 o 
  -8   0  10      342.47      264.27     69.26 o 
  -7   0  10       40.98       45.95     22.73 o 
  -6   0  10      176.00      165.26     38.63 o 
  -5   0  10       33.46       36.44     16.41 o 
  -4   0  10     1045.82     1249.82    187.42 o 
  -3   0  10        2.22        4.30     10.17 o 
  -2   0  10      520.69      586.83     71.71 o 
  -1   0  10      573.85      567.52    103.42 o 
   0   0  10      830.49     1040.66    219.36 o 
   1   0  10       71.47       78.56     37.88 o 
   2   0  10       14.20       58.56     39.94 o 
   3   0  10      180.28      207.66     79.22 o 
   4   0  10       13.44       18.98     39.27 o 
  -8   1  10        1.89       25.80     15.05 o 
  -7   1  10       30.33        7.63     10.43 o 
  -6   1  10       73.82       69.20     17.47 o 
  -5   1  10        2.52        0.03     12.75 o 
  -4   1  10      278.94      260.17     35.81 o 
  -3   1  10        4.13       -2.57      7.60 o 
  -2   1  10       63.79       82.00     11.83 o 
  -1   1  10      127.78      104.66     16.46 o 
   0   1  10       33.63       44.47     17.12 o 
   1   1  10        0.08        7.43     18.99 o 
   2   1  10        1.54       30.93     38.63 o 
   3   1  10        0.45       53.88     25.24 o 
   4   1  10        0.07       21.69     21.36 o 
  -8   2  10       91.39      113.30     28.93 o 
  -7   2  10        1.49        3.98     10.14 o 
  -6   2  10      667.10      607.17     66.75 o 
  -5   2  10        0.14       -0.98      8.03 o 
  -4   2  10      494.51      538.19     54.75 o 
  -3   2  10       74.62       72.24     14.86 o 
  -2   2  10      219.68      245.41     24.89 o 
  -1   2  10      203.18      157.30     25.51 o 
   0   2  10      267.03      438.21     66.22 o 
   1   2  10      142.73      136.72     34.45 o 
   2   2  10       98.05      187.41     48.45 o 
   3   2  10       54.99       41.80     28.37 o 
   4   2  10        0.26      -16.99     22.16 o 
  -8   3  10        0.12        7.99     11.68 o 
  -7   3  10      204.46      189.79     32.54 o 
  -6   3  10       27.43       26.56     13.49 o 
  -5   3  10      116.08      113.37     22.62 o 
  -4   3  10        2.54       20.11     14.43 o 
  -3   3  10       99.81       92.67     13.46 o 
  -2   3  10      232.75      244.71     27.90 o 
  -1   3  10      149.28      183.21     24.84 o 
   0   3  10       18.76        9.29     12.36 o 
   1   3  10       11.60       33.12     26.49 o 
   2   3  10       33.41       53.14     23.60 o 
   3   3  10       22.52        7.47     17.04 o 
   4   3  10        0.40        0.42     26.49 o 
  -8   4  10       43.96       33.38     19.09 o 
  -7   4  10        1.22       14.43     11.94 o 
  -6   4  10      198.72      175.64     26.33 o 
  -5   4  10        0.15      -12.95     13.11 o 
  -4   4  10      192.63      176.96     26.11 o 
  -3   4  10       38.78       30.87      9.42 o 
  -2   4  10      113.71      120.60     18.49 o 
  -1   4  10      164.20      124.22     19.64 o 
   0   4  10      107.51      100.08     19.25 o 
   1   4  10        3.10        8.44     12.82 o 
   2   4  10        3.93       29.11     21.36 o 
   3   4  10       29.72       38.76     19.85 o 
  -7   5  10      158.40      171.41     29.32 o 
  -6   5  10        1.42       14.26     11.74 o 
  -5   5  10      323.02      298.86     39.75 o 
  -4   5  10       47.53       51.56     13.49 o 
  -3   5  10      277.29      323.25     34.37 o 
  -2   5  10        4.63        5.18      8.71 o 
  -1   5  10       69.29       65.80     14.14 o 
   0   5  10      156.68      135.75     24.66 o 
   1   5  10       17.04       -1.49     13.11 o 
   2   5  10      227.18      212.93     47.37 o 
   3   5  10       61.98      116.05     47.23 o 
  -7   6  10        8.19        4.67     15.11 o 
  -6   6  10       90.68       70.91     16.20 o 
  -5   6  10       54.50       80.67     25.19 o 
  -4   6  10       38.30       54.39     12.86 o 
  -3   6  10        0.05        5.61      8.31 o 
  -2   6  10       91.56       74.35     14.92 o 
  -1   6  10        3.27        2.87      9.65 o 
   0   6  10       38.95       80.17     26.16 o 
   1   6  10       14.83        2.82     14.12 o 
   2   6  10        0.78        6.43     23.85 o 
  -6   7  10        2.04      -11.74     15.77 o 
  -5   7  10       79.62      103.48     18.45 o 
  -4   7  10       80.30      119.01     38.89 o 
  -3   7  10      251.80      228.36     40.54 o 
  -2   7  10       54.79       12.10     11.11 o 
  -1   7  10       55.38       55.30     18.30 o 
   0   7  10       60.61       69.21     21.86 o 
   1   7  10       37.66       11.16     16.43 o 
   2   7  10       38.20       50.74     26.95 o 
  -5   8  10       85.10       79.64     39.10 o 
  -4   8  10        1.93       -1.17     14.13 o 
  -3   8  10       19.89       51.15     20.87 o 
  -2   8  10        4.73       -6.53     10.62 o 
  -1   8  10        0.61       -7.15     15.98 o 
   0   8  10       45.71       28.08     16.39 o 
   1   8  10        1.06       -1.79     16.62 o 
  -3   9  10       83.29       27.68     21.53 o 
  -2   9  10       47.73       40.50     16.76 o 
  -1   9  10       75.98       49.44     21.89 o 
  -7   1  11      141.28      136.45     29.96 o 
  -6   1  11        0.10        4.26     10.41 o 
  -5   1  11      256.84      254.40     39.19 o 
  -4   1  11       66.97      102.59     24.22 o 
  -3   1  11      417.05      467.23     45.59 o 
  -2   1  11       15.62        6.80     12.88 o 
  -1   1  11        2.48       11.32     13.40 o 
   0   1  11      270.28      235.11     49.67 o 
   1   1  11       12.68       48.47     26.15 o 
   2   1  11       40.22       34.77     23.46 o 
   3   1  11        9.42        7.87     19.00 o 
  -7   2  11       50.43       17.79     13.76 o 
  -6   2  11      118.82       90.85     27.28 o 
  -5   2  11       26.98        6.40      9.17 o 
  -4   2  11       18.21       21.22     14.76 o 
  -3   2  11        3.26       12.09      8.85 o 
  -2   2  11       14.64       28.01     11.43 o 
  -1   2  11       38.07       23.50     14.51 o 
   0   2  11       30.14       56.45     24.52 o 
   1   2  11       14.97       14.60     17.98 o 
   2   2  11        4.16       25.00     20.92 o 
   3   2  11        9.54       82.13     33.90 o 
  -7   3  11       41.74       50.09     16.68 o 
  -6   3  11        1.92       17.32     12.48 o 
  -5   3  11      183.29      170.04     26.97 o 
  -4   3  11        0.86       -8.24     12.14 o 
  -3   3  11       95.33      131.64     18.44 o 
  -2   3  11       11.04       15.88      9.66 o 
  -1   3  11      122.82      158.01     33.93 o 
   0   3  11       31.26       70.37     22.51 o 
   1   3  11       36.10       84.10     30.67 o 
   2   3  11       52.03       62.05     27.84 o 
  -7   4  11        4.65       13.29     13.01 o 
  -6   4  11       41.82       32.13     14.14 o 
  -5   4  11       41.29       40.78     25.76 o 
  -4   4  11       95.22      109.10     25.23 o 
  -3   4  11       86.93       63.03     14.44 o 
  -2   4  11      113.23      122.78     19.08 o 
  -1   4  11       13.58       -3.80     10.45 o 
   0   4  11        9.02        6.65     11.21 o 
   1   4  11       10.52       17.25     19.94 o 
   2   4  11       10.24       -3.83     19.04 o 
  -6   5  11       36.73       26.28     13.66 o 
  -5   5  11       50.61       45.31     20.98 o 
  -4   5  11        1.23        0.63     11.53 o 
  -3   5  11      100.69       81.62     17.73 o 
  -2   5  11       16.98        5.35      9.88 o 
  -1   5  11       39.44       58.29     16.13 o 
   0   5  11       14.29        6.97     12.69 o 
   1   5  11       25.30       23.26     17.81 o 
  -5   6  11        2.33      -10.95     11.08 o 
  -4   6  11       44.94       43.27     16.50 o 
  -3   6  11      127.05       82.23     19.36 o 
  -2   6  11      115.05      106.68     23.43 o 
  -1   6  11       30.70       23.77     15.55 o 
   0   6  11       37.69       39.93     20.16 o 
   1   6  11       28.58       62.85     45.03 o 
  -4   7  11        7.15       21.29     18.94 o 
  -3   7  11       29.51       25.22     21.21 o 
  -2   7  11        2.68       48.53     20.69 o 
  -1   7  11       14.59        4.58     13.82 o 
  -6   0  12      143.58      124.95     42.08 o 
  -5   0  12       34.74       11.38     15.87 o 
  -4   0  12      152.34      130.52     43.62 o 
  -3   0  12      158.10       91.28     37.21 o 
  -2   0  12       71.34       94.69     70.19 o 
  -1   0  12       25.99        8.86     17.34 o 
   0   0  12       36.10       96.09     40.11 o 
   1   0  12       49.55       55.38     42.56 o 
  -6   1  12       49.60       45.18     20.49 o 
  -5   1  12       40.07       49.94     18.67 o 
  -4   1  12       15.86       -0.89     11.41 o 
  -3   1  12       35.71       37.78     19.81 o 
  -2   1  12        0.21       38.44     21.87 o 
  -1   1  12        0.48       28.77     19.35 o 
   0   1  12       30.41       22.11     21.85 o 
   1   1  12        0.11        9.84     20.14 o 
  -6   2  12       61.01       64.57     18.14 o 
  -5   2  12       55.74       36.64     16.86 o 
  -4   2  12      202.82      249.46     46.62 o 
  -3   2  12        1.03      -12.63     14.78 o 
  -2   2  12       32.95       51.25     27.97 o 
  -1   2  12      251.89      211.99     47.22 o 
   0   2  12       68.77       35.23     19.39 o 
   1   2  12       40.50       40.74     24.47 o 
  -5   3  12       54.04       41.28     19.63 o 
  -4   3  12       31.55        4.08     10.39 o 
  -3   3  12       16.07       24.21     15.80 o 
  -2   3  12       64.89       56.69     23.05 o 
  -1   3  12       75.84       89.25     28.16 o 
   0   3  12        1.32       52.14     29.74 o 
  -5   4  12        9.51       15.41     16.74 o 
  -4   4  12      134.21      114.41     29.31 o 
  -3   4  12        1.12       19.83     20.63 o 
  -2   4  12        2.05        5.93     11.62 o 
  -1   4  12      116.91       77.41     23.50 o 
   0   4  12       36.15       27.08     19.83 o 
  -4   5  12       42.97       29.51     14.30 o 
  -3   5  12        9.97       -4.18     12.54 o 
  -2   5  12       93.85       37.18     36.63 o 
  -1   5  12       17.28       34.78     29.49 o 
                                                 
